# Supplementary material for: Drug delivery systems for ovarian cancer treatment: a systematic review and meta-analysis of animal studies
Source: PeerJ. 2015 Dec 10;3:e1489. doi: 10.7717/peerj.1489 (PMC4690347; doi:10.7717/peerj.1489)
Supplement: Data S1 [file peerj-03-1489-s003.zip]

Archive with 1 entries (1 files):
- 2015_07_16_Drug delivery systems versus Free drug for Ovarian cancer.rm5
