# Supplementary material for: Drug delivery systems for ovarian cancer treatment: a systematic review and meta-analysis of animal studies
Source: PeerJ. 2015 Dec 10;3:e1489. doi: 10.7717/peerj.1489 (PMC4690347; doi:10.7717/peerj.1489)
Supplement: Data S1 [file peerj-03-1489-s003.zip › 2015_07_16_Drug delivery systems versus Free drug for Ovarian cancer.rm5]

<?xml version="1.0" encoding="ISO-8859-1" standalone="no"?>
<COCHRANE_REVIEW DESCRIPTION="" DOI="" GROUP_ID="" ID="316814051209581662" MERGED_FROM="" MODIFIED="2015-07-16 17:03:52 +0200" MODIFIED_BY="[Empty name]" REVIEW_NO="" REVMAN_SUB_VERSION="5.3.4 " REVMAN_VERSION="5" SPLIT_FROM="" STAGE="P" STATUS="A" TYPE="INTERVENTION" VERSION_NO="0.0">
<COVER_SHEET MODIFIED="2014-07-21 16:55:00 +0200" MODIFIED_BY="[Empty name]">
<TITLE MODIFIED="2014-07-21 16:55:00 +0200" MODIFIED_BY="[Empty name]">Drug delivery systems versus free drug for Ovarian cancer</TITLE>
<CONTACT>
<PERSON ID="????" ROLE="UNKNOWN">
<PREFIX/>
<FIRST_NAME/>
<MIDDLE_INITIALS/>
<LAST_NAME/>
<SUFFIX/>
<POSITION/>
<EMAIL_1/>
<EMAIL_2/>
<URL/>
<MOBILE_PHONE/>
<ADDRESS>
<DEPARTMENT/>
<ORGANISATION/>
<ADDRESS_1/>
<ADDRESS_2/>
<CITY/>
<ZIP/>
<REGION/>
<COUNTRY CODE="NONE">Other</COUNTRY>
<PHONE_1/>
<PHONE_2/>
<FAX_1/>
<FAX_2/>
</ADDRESS>
<FOOTNOTE/>
</PERSON>
</CONTACT>
<CREATORS>
<PERSON ID="????" ROLE="AUTHOR">
<PREFIX/>
<FIRST_NAME/>
<MIDDLE_INITIALS/>
<LAST_NAME/>
<SUFFIX/>
<POSITION/>
<EMAIL_1/>
<EMAIL_2/>
<URL/>
<MOBILE_PHONE/>
<ADDRESS>
<DEPARTMENT/>
<ORGANISATION/>
<ADDRESS_1/>
<ADDRESS_2/>
<CITY/>
<ZIP/>
<REGION/>
<COUNTRY CODE="NONE">Other</COUNTRY>
<PHONE_1/>
<PHONE_2/>
<FAX_1/>
<FAX_2/>
</ADDRESS>
<FOOTNOTE/>
</PERSON>
</CREATORS>
<DATES>
<UP_TO_DATE>
<DATE DAY="" MONTH="" YEAR=""/>
</UP_TO_DATE>
<LAST_SEARCH>
<DATE DAY="" MONTH="" YEAR=""/>
</LAST_SEARCH>
<NEXT_STAGE>
<DATE DAY="" MONTH="" YEAR=""/>
</NEXT_STAGE>
<PROTOCOL_PUBLISHED ISSUE="" YEAR=""/>
<REVIEW_PUBLISHED ISSUE="" YEAR=""/>
<LAST_CITATION_ISSUE ISSUE="" YEAR=""/>
</DATES>
<WHATS_NEW/>
<HISTORY/>
<SOURCES_OF_SUPPORT>
<INTERNAL_SOURCES/>
<EXTERNAL_SOURCES/>
</SOURCES_OF_SUPPORT>
<MESH_TERMS VERIFIED="NO"/>
<KEYWORDS/>
</COVER_SHEET>
<MAIN_TEXT>
<SUMMARY>
<TITLE>[Plain language title]</TITLE>
<SUMMARY_BODY>
<P>[Summary text]</P>
</SUMMARY_BODY>
</SUMMARY>
<ABSTRACT>
<ABS_BACKGROUND/>
<ABS_OBJECTIVES/>
<ABS_SEARCH_STRATEGY/>
<ABS_SELECTION_CRITERIA/>
<ABS_DATA_COLLECTION/>
<ABS_RESULTS/>
<ABS_CONCLUSIONS/>
</ABSTRACT>
<BODY>
<BACKGROUND>
<CONDITION/>
<INTERVENTION/>
<THEORY/>
<IMPORTANCE/>
</BACKGROUND>
<OBJECTIVES/>
<METHODS>
<SELECTION_CRITERIA>
<CRIT_STUDIES/>
<CRIT_PARTICIPANTS/>
<CRIT_INTERVENTIONS/>
<CRIT_OUTCOMES>
<CRIT_OUTCOMES_PRIMARY/>
<CRIT_OUTCOMES_SECONDARY/>
</CRIT_OUTCOMES>
</SELECTION_CRITERIA>
<SEARCH_METHODS>
<ELECTRONIC_SEARCHES/>
<OTHER_SEARCHES/>
</SEARCH_METHODS>
<DATA_COLLECTION>
<STUDY_SELECTION/>
<DATA_EXTRACTION/>
<QUALITY_ASSESSMENT/>
<EFFECT_MEASURES/>
<UNIT_OF_ANALYSIS/>
<MISSING_DATA/>
<HETEROGENEITY_ASSESSMENT/>
<BIAS_ASSESSMENT/>
<DATA_SYNTHESIS/>
<SUBGROUP_ANALYSIS/>
<SENSITIVITY_ANALYSIS/>
</DATA_COLLECTION>
</METHODS>
<RESULTS>
<STUDY_DESCRIPTION>
<SEARCH_RESULTS/>
<INCLUDED_STUDIES_DESCR/>
<EXCLUDED_STUDIES_DESCR/>
</STUDY_DESCRIPTION>
<STUDY_QUALITY>
<ALLOCATION/>
<BLINDING/>
<EXCLUSIONS/>
<SELECTIVE_REPORTING/>
<OTHER_BIAS_SOURCES/>
</STUDY_QUALITY>
<INTERVENTION_EFFECTS/>
</RESULTS>
<DISCUSSION>
<SUMMARY_OF_RESULTS/>
<APPLICABILITY_OF_FINDINGS/>
<QUALITY_OF_EVIDENCE/>
<POTENTIAL_BIASES/>
<AGREEMENT/>
</DISCUSSION>
<CONCLUSIONS>
<IMPLICATIONS_PRACTICE/>
<IMPLICATIONS_RESEARCH/>
</CONCLUSIONS>
</BODY>
<ACKNOWLEDGEMENTS/>
<CONFLICT_OF_INTEREST/>
<CONTRIBUTIONS/>
<PRO_REV_DIFF/>
<PUBLIC_NOTES/>
</MAIN_TEXT>
<STUDIES_AND_REFERENCES MODIFIED="2014-10-14 11:52:25 +0200" MODIFIED_BY="[Empty name]">
<STUDIES MODIFIED="2014-10-14 11:52:25 +0200" MODIFIED_BY="[Empty name]">
<INCLUDED_STUDIES MODIFIED="2014-10-14 11:52:25 +0200" MODIFIED_BY="[Empty name]">
<STUDY DATA_SOURCE="PUB" ID="STD-Ali-et-al-2001" MODIFIED="2014-05-12 11:04:03 +0200" MODIFIED_BY="[Empty name]" NAME="Ali et al 2001" YEAR="2001">
<REFERENCE PRIMARY="NO" TYPE="JOURNAL_ARTICLE">
<IDENTIFIERS/>
</REFERENCE>
<IDENTIFIERS MODIFIED="2014-05-12 11:03:55 +0200" MODIFIED_BY="[Empty name]">
<IDENTIFIER MODIFIED="2014-05-12 11:03:55 +0200" MODIFIED_BY="[Empty name]" TYPE="OTHER" VALUE="survival"/>
</IDENTIFIERS>
</STUDY>
<STUDY DATA_SOURCE="SOUGHT" ID="STD-Alogkiozidis-et-al-2009" MODIFIED="2014-05-12 10:08:21 +0200" MODIFIED_BY="[Empty name]" NAME="Alogkiozidis et al 2009" YEAR="2009">
<REFERENCE PRIMARY="NO" TYPE="JOURNAL_ARTICLE">
<IDENTIFIERS/>
</REFERENCE>
<IDENTIFIERS MODIFIED="2014-05-12 10:08:10 +0200" MODIFIED_BY="[Empty name]">
<IDENTIFIER MODIFIED="2014-05-12 10:08:10 +0200" MODIFIED_BY="[Empty name]" TYPE="OTHER" VALUE="Survival"/>
</IDENTIFIERS>
</STUDY>
<STUDY DATA_SOURCE="PUB" ID="STD-Ateh-et-al-2011" MODIFIED="2014-05-12 11:05:09 +0200" MODIFIED_BY="[Empty name]" NAME="Ateh et al 2011" YEAR="2011">
<REFERENCE PRIMARY="NO" TYPE="JOURNAL_ARTICLE">
<IDENTIFIERS/>
</REFERENCE>
<IDENTIFIERS MODIFIED="2014-05-12 11:05:04 +0200" MODIFIED_BY="[Empty name]">
<IDENTIFIER MODIFIED="2014-05-12 11:05:04 +0200" MODIFIED_BY="[Empty name]" TYPE="OTHER" VALUE="bioluminescence and radiance"/>
</IDENTIFIERS>
</STUDY>
<STUDY DATA_SOURCE="PUB" ID="STD-Chaudhury-et-al-2012" MODIFIED="2014-05-12 11:05:43 +0200" MODIFIED_BY="[Empty name]" NAME="Chaudhury et al 2012" YEAR="2012">
<REFERENCE PRIMARY="NO" TYPE="JOURNAL_ARTICLE">
<IDENTIFIERS/>
</REFERENCE>
<IDENTIFIERS MODIFIED="2014-05-12 11:05:36 +0200" MODIFIED_BY="[Empty name]">
<IDENTIFIER MODIFIED="2014-05-12 11:05:36 +0200" MODIFIED_BY="[Empty name]" TYPE="OTHER" VALUE="survival and body weight change"/>
</IDENTIFIERS>
</STUDY>
<STUDY DATA_SOURCE="PUB" ID="STD-Cirstoiu_x002d_Hapca-et-al-2010" MODIFIED="2014-05-12 11:09:10 +0200" MODIFIED_BY="[Empty name]" NAME="Cirstoiu-Hapca et al 2010" YEAR="2010">
<REFERENCE PRIMARY="NO" TYPE="JOURNAL_ARTICLE">
<IDENTIFIERS/>
</REFERENCE>
<IDENTIFIERS MODIFIED="2014-05-12 11:09:07 +0200" MODIFIED_BY="[Empty name]">
<IDENTIFIER MODIFIED="2014-05-12 11:09:07 +0200" MODIFIED_BY="[Empty name]" TYPE="OTHER" VALUE="survival, bioluminescence, bodyweight"/>
</IDENTIFIERS>
</STUDY>
<STUDY DATA_SOURCE="PUB" ID="STD-Daoud-et-al-1994" MODIFIED="2014-05-12 11:09:46 +0200" MODIFIED_BY="[Empty name]" NAME="Daoud et al 1994" YEAR="1994">
<REFERENCE PRIMARY="NO" TYPE="JOURNAL_ARTICLE">
<IDENTIFIERS/>
</REFERENCE>
<IDENTIFIERS MODIFIED="2014-05-12 11:09:40 +0200" MODIFIED_BY="[Empty name]">
<IDENTIFIER MODIFIED="2014-05-12 11:09:40 +0200" MODIFIED_BY="[Empty name]" TYPE="OTHER" VALUE="survival"/>
</IDENTIFIERS>
</STUDY>
<STUDY DATA_SOURCE="PUB" ID="STD-Gao-et-al-2005" MODIFIED="2014-05-12 11:10:23 +0200" MODIFIED_BY="[Empty name]" NAME="Gao et al 2005" YEAR="2005">
<REFERENCE PRIMARY="NO" TYPE="JOURNAL_ARTICLE">
<IDENTIFIERS/>
</REFERENCE>
<IDENTIFIERS MODIFIED="2014-05-12 11:10:20 +0200" MODIFIED_BY="[Empty name]">
<IDENTIFIER MODIFIED="2014-05-12 11:10:20 +0200" MODIFIED_BY="[Empty name]" TYPE="OTHER" VALUE="tumor yield and survival"/>
</IDENTIFIERS>
</STUDY>
<STUDY DATA_SOURCE="PUB" ID="STD-Gilmore-et-al-2012" MODIFIED="2014-05-12 11:11:38 +0200" MODIFIED_BY="[Empty name]" NAME="Gilmore et al 2012" YEAR="2012">
<REFERENCE PRIMARY="NO" TYPE="JOURNAL_ARTICLE">
<IDENTIFIERS/>
</REFERENCE>
<IDENTIFIERS MODIFIED="2014-05-12 11:11:38 +0200" MODIFIED_BY="[Empty name]">
<IDENTIFIER MODIFIED="2014-05-12 11:11:38 +0200" MODIFIED_BY="[Empty name]" TYPE="OTHER" VALUE="tumor mass, body weight, recurrence"/>
</IDENTIFIERS>
</STUDY>
<STUDY DATA_SOURCE="PUB" ID="STD-Javid-et-al-2014" MODIFIED="2014-07-23 17:43:27 +0200" MODIFIED_BY="[Empty name]" NAME="Javid et al 2014" YEAR="2014">
<REFERENCE PRIMARY="NO" TYPE="JOURNAL_ARTICLE">
<IDENTIFIERS/>
</REFERENCE>
<IDENTIFIERS/>
</STUDY>
<STUDY DATA_SOURCE="PUB" ID="STD-Jin-et-al-2007" MODIFIED="2014-05-12 11:12:14 +0200" MODIFIED_BY="[Empty name]" NAME="Jin et al 2007" YEAR="2007">
<REFERENCE PRIMARY="NO" TYPE="JOURNAL_ARTICLE">
<IDENTIFIERS/>
</REFERENCE>
<IDENTIFIERS MODIFIED="2014-05-12 11:12:10 +0200" MODIFIED_BY="[Empty name]">
<IDENTIFIER MODIFIED="2014-05-12 11:12:10 +0200" MODIFIED_BY="[Empty name]" TYPE="OTHER" VALUE="Tumor number, size, areas"/>
</IDENTIFIERS>
</STUDY>
<STUDY DATA_SOURCE="PUB" ID="STD-Konishi-et-al-2012" MODIFIED="2014-05-12 11:43:49 +0200" MODIFIED_BY="[Empty name]" NAME="Konishi et al 2012" YEAR="2012">
<REFERENCE PRIMARY="NO" TYPE="JOURNAL_ARTICLE">
<IDENTIFIERS/>
</REFERENCE>
<IDENTIFIERS MODIFIED="2014-05-12 11:43:47 +0200" MODIFIED_BY="[Empty name]">
<IDENTIFIER MODIFIED="2014-05-12 11:43:47 +0200" MODIFIED_BY="[Empty name]" TYPE="OTHER" VALUE="survival, ascites incidence, volume and metastasize incidence"/>
</IDENTIFIERS>
</STUDY>
<STUDY DATA_SOURCE="PUB" ID="STD-Lee-et-al-2013_x002a_" MODIFIED="2014-10-14 11:51:42 +0200" MODIFIED_BY="[Empty name]" NAME="Lee et al 2013*" YEAR="2013">
<REFERENCE PRIMARY="NO" TYPE="JOURNAL_ARTICLE">
<IDENTIFIERS/>
</REFERENCE>
<IDENTIFIERS MODIFIED="2014-05-12 11:44:22 +0200" MODIFIED_BY="[Empty name]">
<IDENTIFIER MODIFIED="2014-05-12 11:44:22 +0200" MODIFIED_BY="[Empty name]" TYPE="OTHER" VALUE="RFP imaging, bodyweight, survival"/>
</IDENTIFIERS>
</STUDY>
<STUDY DATA_SOURCE="PUB" ID="STD-Li-and-Howell-2010_x002a_" MODIFIED="2014-10-14 11:51:49 +0200" MODIFIED_BY="[Empty name]" NAME="Li and Howell 2010*" YEAR="2010">
<REFERENCE PRIMARY="NO" TYPE="JOURNAL_ARTICLE">
<IDENTIFIERS/>
</REFERENCE>
<IDENTIFIERS MODIFIED="2014-05-12 11:45:07 +0200" MODIFIED_BY="[Empty name]">
<IDENTIFIER MODIFIED="2014-05-12 11:45:07 +0200" MODIFIED_BY="[Empty name]" TYPE="OTHER" VALUE="bioluminescence, survival, bodyweight"/>
</IDENTIFIERS>
</STUDY>
<STUDY DATA_SOURCE="PUB" ID="STD-Lu-et-al-2007" MODIFIED="2014-05-12 11:46:32 +0200" MODIFIED_BY="[Empty name]" NAME="Lu et al 2007" YEAR="2007">
<REFERENCE PRIMARY="NO" TYPE="JOURNAL_ARTICLE">
<IDENTIFIERS/>
</REFERENCE>
<IDENTIFIERS MODIFIED="2014-05-12 11:45:51 +0200" MODIFIED_BY="[Empty name]">
<IDENTIFIER MODIFIED="2014-05-12 11:45:51 +0200" MODIFIED_BY="[Empty name]" TYPE="OTHER" VALUE="Tumor weight and ascites volume"/>
</IDENTIFIERS>
</STUDY>
<STUDY DATA_SOURCE="PUB" ID="STD-Lu-et-al-2008" MODIFIED="2014-05-12 11:47:21 +0200" MODIFIED_BY="[Empty name]" NAME="Lu et al 2008" YEAR="2008">
<REFERENCE PRIMARY="NO" TYPE="JOURNAL_ARTICLE">
<IDENTIFIERS/>
</REFERENCE>
<IDENTIFIERS MODIFIED="2014-05-12 11:47:19 +0200" MODIFIED_BY="[Empty name]">
<IDENTIFIER MODIFIED="2014-05-12 11:47:19 +0200" MODIFIED_BY="[Empty name]" TYPE="OTHER" VALUE="survival, body weight change, cur%, increase life span"/>
</IDENTIFIERS>
</STUDY>
<STUDY DATA_SOURCE="PUB" ID="STD-Paraskar-et-al-2010" MODIFIED="2014-05-12 11:48:09 +0200" MODIFIED_BY="[Empty name]" NAME="Paraskar et al 2010" YEAR="2010">
<REFERENCE PRIMARY="NO" TYPE="JOURNAL_ARTICLE">
<IDENTIFIERS/>
</REFERENCE>
<IDENTIFIERS MODIFIED="2014-05-12 11:48:06 +0200" MODIFIED_BY="[Empty name]">
<IDENTIFIER MODIFIED="2014-05-12 11:48:06 +0200" MODIFIED_BY="[Empty name]" TYPE="OTHER" VALUE="bioluminescence, bodyweight"/>
</IDENTIFIERS>
</STUDY>
<STUDY DATA_SOURCE="PUB" ID="STD-Pastorino-et-al-2008" MODIFIED="2014-05-12 11:51:38 +0200" MODIFIED_BY="[Empty name]" NAME="Pastorino et al 2008" YEAR="2008">
<REFERENCE PRIMARY="NO" TYPE="JOURNAL_ARTICLE">
<IDENTIFIERS/>
</REFERENCE>
<IDENTIFIERS MODIFIED="2014-05-12 11:51:36 +0200" MODIFIED_BY="[Empty name]">
<IDENTIFIER MODIFIED="2014-05-12 11:51:36 +0200" MODIFIED_BY="[Empty name]" TYPE="OTHER" VALUE="survival, microvessel area, distribution"/>
</IDENTIFIERS>
</STUDY>
<STUDY DATA_SOURCE="PUB" ID="STD-Patankar-et-al-2013" MODIFIED="2014-10-14 11:50:13 +0200" MODIFIED_BY="[Empty name]" NAME="Patankar et al 2013" YEAR="2013">
<REFERENCE PRIMARY="NO" TYPE="JOURNAL_ARTICLE">
<IDENTIFIERS/>
</REFERENCE>
<IDENTIFIERS MODIFIED="2014-05-12 11:53:55 +0200" MODIFIED_BY="[Empty name]">
<IDENTIFIER MODIFIED="2014-05-12 11:53:55 +0200" MODIFIED_BY="[Empty name]" TYPE="OTHER" VALUE="Topophore C: survival, increase in lifespan"/>
</IDENTIFIERS>
</STUDY>
<STUDY DATA_SOURCE="PUB" ID="STD-Patankar-et-al-2013_x002d_1_x002a_" MODIFIED="2014-10-14 11:52:25 +0200" MODIFIED_BY="[Empty name]" NAME="Patankar et al 2013-1*" YEAR="2013">
<REFERENCE PRIMARY="NO" TYPE="JOURNAL_ARTICLE">
<IDENTIFIERS/>
</REFERENCE>
<IDENTIFIERS MODIFIED="2014-05-12 11:53:03 +0200" MODIFIED_BY="[Empty name]">
<IDENTIFIER MODIFIED="2014-05-12 11:53:03 +0200" MODIFIED_BY="[Empty name]" TYPE="OTHER" VALUE="Topotecan: survival, increase in lifespan, bioluminescence"/>
</IDENTIFIERS>
</STUDY>
<STUDY DATA_SOURCE="PUB" ID="STD-Perkins-et-al-2000" MODIFIED="2014-05-12 11:54:49 +0200" MODIFIED_BY="[Empty name]" NAME="Perkins et al 2000" YEAR="2000">
<REFERENCE PRIMARY="NO" TYPE="JOURNAL_ARTICLE">
<IDENTIFIERS/>
</REFERENCE>
<IDENTIFIERS MODIFIED="2014-05-12 11:54:47 +0200" MODIFIED_BY="[Empty name]">
<IDENTIFIER MODIFIED="2014-05-12 11:54:47 +0200" MODIFIED_BY="[Empty name]" TYPE="OTHER" VALUE="Survival"/>
</IDENTIFIERS>
</STUDY>
<STUDY DATA_SOURCE="PUB" ID="STD-Pu-et-al-2014" MODIFIED="2014-08-19 14:04:33 +0200" MODIFIED_BY="[Empty name]" NAME="Pu et al 2014" YEAR="2014">
<REFERENCE PRIMARY="NO" TYPE="JOURNAL_ARTICLE">
<IDENTIFIERS/>
</REFERENCE>
<IDENTIFIERS/>
</STUDY>
<STUDY DATA_SOURCE="PUB" ID="STD-Rapoport-et-al-2004" MODIFIED="2014-05-12 11:55:17 +0200" MODIFIED_BY="[Empty name]" NAME="Rapoport et al 2004" YEAR="2004">
<REFERENCE PRIMARY="NO" TYPE="JOURNAL_ARTICLE">
<IDENTIFIERS/>
</REFERENCE>
<IDENTIFIERS MODIFIED="2014-05-12 11:55:15 +0200" MODIFIED_BY="[Empty name]">
<IDENTIFIER MODIFIED="2014-05-12 11:55:15 +0200" MODIFIED_BY="[Empty name]" TYPE="OTHER" VALUE="survival"/>
</IDENTIFIERS>
</STUDY>
<STUDY DATA_SOURCE="PUB" ID="STD-Sengupta-et-al-2012" MODIFIED="2014-05-12 11:55:47 +0200" MODIFIED_BY="[Empty name]" NAME="Sengupta et al 2012" YEAR="2012">
<REFERENCE PRIMARY="NO" TYPE="JOURNAL_ARTICLE">
<IDENTIFIERS/>
</REFERENCE>
<IDENTIFIERS MODIFIED="2014-05-12 11:55:44 +0200" MODIFIED_BY="[Empty name]">
<IDENTIFIER MODIFIED="2014-05-12 11:55:44 +0200" MODIFIED_BY="[Empty name]" TYPE="OTHER" VALUE="bioluminescence"/>
</IDENTIFIERS>
</STUDY>
<STUDY DATA_SOURCE="PUB" ID="STD-Shaikh-et-al-2013" MODIFIED="2014-07-21 13:09:45 +0200" MODIFIED_BY="[Empty name]" NAME="Shaikh et al 2013" YEAR="2013">
<REFERENCE PRIMARY="NO" TYPE="JOURNAL_ARTICLE">
<IDENTIFIERS/>
</REFERENCE>
<IDENTIFIERS/>
</STUDY>
<STUDY DATA_SOURCE="PUB" ID="STD-Storm-et-al-1994" MODIFIED="2014-05-12 11:56:13 +0200" MODIFIED_BY="[Empty name]" NAME="Storm et al 1994" YEAR="1994">
<REFERENCE PRIMARY="NO" TYPE="JOURNAL_ARTICLE">
<IDENTIFIERS/>
</REFERENCE>
<IDENTIFIERS MODIFIED="2014-05-12 11:56:11 +0200" MODIFIED_BY="[Empty name]">
<IDENTIFIER MODIFIED="2014-05-12 11:56:11 +0200" MODIFIED_BY="[Empty name]" TYPE="OTHER" VALUE="tumor mass"/>
</IDENTIFIERS>
</STUDY>
<STUDY DATA_SOURCE="PUB" ID="STD-Tang-et-al-2012" MODIFIED="2014-05-12 11:56:43 +0200" MODIFIED_BY="[Empty name]" NAME="Tang et al 2012" YEAR="2012">
<REFERENCE PRIMARY="NO" TYPE="JOURNAL_ARTICLE">
<IDENTIFIERS/>
</REFERENCE>
<IDENTIFIERS MODIFIED="2014-05-12 11:56:41 +0200" MODIFIED_BY="[Empty name]">
<IDENTIFIER MODIFIED="2014-05-12 11:56:41 +0200" MODIFIED_BY="[Empty name]" TYPE="OTHER" VALUE="tumor nodules number, survival"/>
</IDENTIFIERS>
</STUDY>
<STUDY DATA_SOURCE="PUB" ID="STD-Tong-et-al-2014" MODIFIED="2014-07-21 16:31:48 +0200" MODIFIED_BY="[Empty name]" NAME="Tong et al 2014" YEAR="2014">
<REFERENCE PRIMARY="NO" TYPE="JOURNAL_ARTICLE">
<IDENTIFIERS/>
</REFERENCE>
<IDENTIFIERS/>
</STUDY>
<STUDY DATA_SOURCE="PUB" ID="STD-Vaage-et-al-1993" MODIFIED="2014-05-12 11:57:06 +0200" MODIFIED_BY="[Empty name]" NAME="Vaage et al 1993" YEAR="1993">
<REFERENCE PRIMARY="NO" TYPE="JOURNAL_ARTICLE">
<IDENTIFIERS/>
</REFERENCE>
<IDENTIFIERS MODIFIED="2014-05-12 11:57:04 +0200" MODIFIED_BY="[Empty name]">
<IDENTIFIER MODIFIED="2014-05-12 11:57:04 +0200" MODIFIED_BY="[Empty name]" TYPE="OTHER" VALUE="survival"/>
</IDENTIFIERS>
</STUDY>
<STUDY DATA_SOURCE="PUB" ID="STD-Vingerhoeds-et-al-1996" MODIFIED="2014-05-12 11:57:41 +0200" MODIFIED_BY="[Empty name]" NAME="Vingerhoeds et al 1996" YEAR="1996">
<REFERENCE PRIMARY="NO" TYPE="JOURNAL_ARTICLE">
<IDENTIFIERS/>
</REFERENCE>
<IDENTIFIERS MODIFIED="2014-05-12 11:57:39 +0200" MODIFIED_BY="[Empty name]">
<IDENTIFIER MODIFIED="2014-05-12 11:57:39 +0200" MODIFIED_BY="[Empty name]" TYPE="OTHER" VALUE="weight collected tumor cells"/>
</IDENTIFIERS>
</STUDY>
<STUDY DATA_SOURCE="PUB" ID="STD-Werner-et-al-2011" MODIFIED="2014-05-12 11:58:12 +0200" MODIFIED_BY="[Empty name]" NAME="Werner et al 2011" YEAR="2011">
<REFERENCE PRIMARY="NO" TYPE="JOURNAL_ARTICLE">
<IDENTIFIERS/>
</REFERENCE>
<IDENTIFIERS MODIFIED="2014-05-12 11:58:10 +0200" MODIFIED_BY="[Empty name]">
<IDENTIFIER MODIFIED="2014-05-12 11:58:10 +0200" MODIFIED_BY="[Empty name]" TYPE="OTHER" VALUE="survival"/>
</IDENTIFIERS>
</STUDY>
<STUDY DATA_SOURCE="PUB" ID="STD-Winer-et-al-2010_x002a_" MODIFIED="2014-10-14 11:52:01 +0200" MODIFIED_BY="[Empty name]" NAME="Winer et al 2010*" YEAR="2010">
<REFERENCE PRIMARY="NO" TYPE="JOURNAL_ARTICLE">
<IDENTIFIERS/>
</REFERENCE>
<IDENTIFIERS MODIFIED="2014-05-12 11:58:39 +0200" MODIFIED_BY="[Empty name]">
<IDENTIFIER MODIFIED="2014-05-12 11:58:39 +0200" MODIFIED_BY="[Empty name]" TYPE="OTHER" VALUE="survival"/>
</IDENTIFIERS>
</STUDY>
<STUDY DATA_SOURCE="PUB" ID="STD-Xiao-et-al-2009" MODIFIED="2014-05-12 11:59:16 +0200" MODIFIED_BY="[Empty name]" NAME="Xiao et al 2009" YEAR="2009">
<REFERENCE PRIMARY="NO" TYPE="JOURNAL_ARTICLE">
<IDENTIFIERS/>
</REFERENCE>
<IDENTIFIERS MODIFIED="2014-05-12 11:59:14 +0200" MODIFIED_BY="[Empty name]">
<IDENTIFIER MODIFIED="2014-05-12 11:59:14 +0200" MODIFIED_BY="[Empty name]" TYPE="OTHER" VALUE="Survival, bioluminescence"/>
</IDENTIFIERS>
</STUDY>
<STUDY DATA_SOURCE="PUB" ID="STD-Xu-et-al-2006" MODIFIED="2014-05-12 11:59:40 +0200" MODIFIED_BY="[Empty name]" NAME="Xu et al 2006" YEAR="2006">
<REFERENCE PRIMARY="NO" TYPE="JOURNAL_ARTICLE">
<IDENTIFIERS/>
</REFERENCE>
<IDENTIFIERS MODIFIED="2014-05-12 11:59:38 +0200" MODIFIED_BY="[Empty name]">
<IDENTIFIER MODIFIED="2014-05-12 11:59:38 +0200" MODIFIED_BY="[Empty name]" TYPE="OTHER" VALUE="Tumor nodule number"/>
</IDENTIFIERS>
</STUDY>
<STUDY DATA_SOURCE="PUB" ID="STD-Yang-et-al-2014" MODIFIED="2014-08-19 16:12:10 +0200" MODIFIED_BY="[Empty name]" NAME="Yang et al 2014" YEAR="2014">
<REFERENCE PRIMARY="NO" TYPE="JOURNAL_ARTICLE">
<IDENTIFIERS/>
</REFERENCE>
<IDENTIFIERS/>
</STUDY>
<STUDY DATA_SOURCE="PUB" ID="STD-Ye-et-al-2013" MODIFIED="2014-05-12 12:04:35 +0200" MODIFIED_BY="[Empty name]" NAME="Ye et al 2013" YEAR="2013">
<REFERENCE PRIMARY="NO" TYPE="JOURNAL_ARTICLE">
<IDENTIFIERS/>
</REFERENCE>
<IDENTIFIERS MODIFIED="2014-05-12 12:04:33 +0200" MODIFIED_BY="[Empty name]">
<IDENTIFIER MODIFIED="2014-05-12 12:04:33 +0200" MODIFIED_BY="[Empty name]" TYPE="OTHER" VALUE="Tumor weight, ascites volume and side effects"/>
</IDENTIFIERS>
</STUDY>
<STUDY DATA_SOURCE="PUB" ID="STD-Zeng-et-al-2013" MODIFIED="2014-05-12 12:05:25 +0200" MODIFIED_BY="[Empty name]" NAME="Zeng et al 2013" YEAR="2013">
<REFERENCE PRIMARY="NO" TYPE="JOURNAL_ARTICLE">
<IDENTIFIERS/>
</REFERENCE>
<IDENTIFIERS MODIFIED="2014-05-12 12:05:21 +0200" MODIFIED_BY="[Empty name]">
<IDENTIFIER MODIFIED="2014-05-12 12:05:21 +0200" MODIFIED_BY="[Empty name]" TYPE="OTHER" VALUE="Histological alternations and apoptosis in tumors"/>
</IDENTIFIERS>
</STUDY>
<STUDY DATA_SOURCE="PUB" ID="STD-Zhang-et-al-2013" MODIFIED="2014-08-21 09:09:17 +0200" MODIFIED_BY="[Empty name]" NAME="Zhang et al 2013" YEAR="2013">
<REFERENCE PRIMARY="NO" TYPE="JOURNAL_ARTICLE">
<IDENTIFIERS/>
</REFERENCE>
<IDENTIFIERS/>
</STUDY>
</INCLUDED_STUDIES>
<EXCLUDED_STUDIES/>
<AWAITING_STUDIES/>
<ONGOING_STUDIES/>
</STUDIES>
<OTHER_REFERENCES>
<ADDITIONAL_REFERENCES/>
<OTHER_VERSIONS_REFERENCES/>
<PENDING_REFERENCES/>
</OTHER_REFERENCES>
</STUDIES_AND_REFERENCES>
<CHARACTERISTICS_OF_STUDIES MODIFIED="2014-10-14 11:46:13 +0200" MODIFIED_BY="[Empty name]">
<CHARACTERISTICS_OF_INCLUDED_STUDIES MODIFIED="2014-10-14 11:46:13 +0200" MODIFIED_BY="[Empty name]" SORT_BY="STUDY" USER_DEF_1_ENABLED="NO" USER_DEF_2_ENABLED="NO" USER_DEF_3_ENABLED="NO">
<INCLUDED_CHAR STUDY_ID="STD-Ali-et-al-2001">
<CHAR_METHODS/>
<CHAR_PARTICIPANTS/>
<CHAR_INTERVENTIONS/>
<CHAR_OUTCOMES/>
<CHAR_NOTES/>
</INCLUDED_CHAR>
<INCLUDED_CHAR STUDY_ID="STD-Alogkiozidis-et-al-2009">
<CHAR_METHODS/>
<CHAR_PARTICIPANTS/>
<CHAR_INTERVENTIONS/>
<CHAR_OUTCOMES/>
<CHAR_NOTES/>
</INCLUDED_CHAR>
<INCLUDED_CHAR STUDY_ID="STD-Ateh-et-al-2011">
<CHAR_METHODS/>
<CHAR_PARTICIPANTS/>
<CHAR_INTERVENTIONS/>
<CHAR_OUTCOMES/>
<CHAR_NOTES/>
</INCLUDED_CHAR>
<INCLUDED_CHAR STUDY_ID="STD-Chaudhury-et-al-2012">
<CHAR_METHODS/>
<CHAR_PARTICIPANTS/>
<CHAR_INTERVENTIONS/>
<CHAR_OUTCOMES/>
<CHAR_NOTES/>
</INCLUDED_CHAR>
<INCLUDED_CHAR STUDY_ID="STD-Cirstoiu_x002d_Hapca-et-al-2010">
<CHAR_METHODS/>
<CHAR_PARTICIPANTS/>
<CHAR_INTERVENTIONS/>
<CHAR_OUTCOMES/>
<CHAR_NOTES/>
</INCLUDED_CHAR>
<INCLUDED_CHAR STUDY_ID="STD-Daoud-et-al-1994">
<CHAR_METHODS/>
<CHAR_PARTICIPANTS/>
<CHAR_INTERVENTIONS/>
<CHAR_OUTCOMES/>
<CHAR_NOTES/>
</INCLUDED_CHAR>
<INCLUDED_CHAR STUDY_ID="STD-Gao-et-al-2005">
<CHAR_METHODS/>
<CHAR_PARTICIPANTS/>
<CHAR_INTERVENTIONS/>
<CHAR_OUTCOMES/>
<CHAR_NOTES/>
</INCLUDED_CHAR>
<INCLUDED_CHAR STUDY_ID="STD-Gilmore-et-al-2012">
<CHAR_METHODS/>
<CHAR_PARTICIPANTS/>
<CHAR_INTERVENTIONS/>
<CHAR_OUTCOMES/>
<CHAR_NOTES/>
</INCLUDED_CHAR>
<INCLUDED_CHAR STUDY_ID="STD-Javid-et-al-2014">
<CHAR_METHODS/>
<CHAR_PARTICIPANTS/>
<CHAR_INTERVENTIONS/>
<CHAR_OUTCOMES/>
<CHAR_NOTES/>
</INCLUDED_CHAR>
<INCLUDED_CHAR STUDY_ID="STD-Jin-et-al-2007">
<CHAR_METHODS/>
<CHAR_PARTICIPANTS/>
<CHAR_INTERVENTIONS/>
<CHAR_OUTCOMES/>
<CHAR_NOTES/>
</INCLUDED_CHAR>
<INCLUDED_CHAR STUDY_ID="STD-Konishi-et-al-2012">
<CHAR_METHODS/>
<CHAR_PARTICIPANTS/>
<CHAR_INTERVENTIONS/>
<CHAR_OUTCOMES/>
<CHAR_NOTES/>
</INCLUDED_CHAR>
<INCLUDED_CHAR STUDY_ID="STD-Lee-et-al-2013_x002a_">
<CHAR_METHODS/>
<CHAR_PARTICIPANTS/>
<CHAR_INTERVENTIONS/>
<CHAR_OUTCOMES/>
<CHAR_NOTES/>
</INCLUDED_CHAR>
<INCLUDED_CHAR STUDY_ID="STD-Li-and-Howell-2010_x002a_">
<CHAR_METHODS/>
<CHAR_PARTICIPANTS/>
<CHAR_INTERVENTIONS/>
<CHAR_OUTCOMES/>
<CHAR_NOTES/>
</INCLUDED_CHAR>
<INCLUDED_CHAR STUDY_ID="STD-Lu-et-al-2007">
<CHAR_METHODS/>
<CHAR_PARTICIPANTS/>
<CHAR_INTERVENTIONS/>
<CHAR_OUTCOMES/>
<CHAR_NOTES/>
</INCLUDED_CHAR>
<INCLUDED_CHAR STUDY_ID="STD-Lu-et-al-2008">
<CHAR_METHODS/>
<CHAR_PARTICIPANTS/>
<CHAR_INTERVENTIONS/>
<CHAR_OUTCOMES/>
<CHAR_NOTES/>
</INCLUDED_CHAR>
<INCLUDED_CHAR STUDY_ID="STD-Paraskar-et-al-2010">
<CHAR_METHODS/>
<CHAR_PARTICIPANTS/>
<CHAR_INTERVENTIONS/>
<CHAR_OUTCOMES/>
<CHAR_NOTES/>
</INCLUDED_CHAR>
<INCLUDED_CHAR STUDY_ID="STD-Pastorino-et-al-2008">
<CHAR_METHODS/>
<CHAR_PARTICIPANTS/>
<CHAR_INTERVENTIONS/>
<CHAR_OUTCOMES/>
<CHAR_NOTES/>
</INCLUDED_CHAR>
<INCLUDED_CHAR STUDY_ID="STD-Patankar-et-al-2013">
<CHAR_METHODS/>
<CHAR_PARTICIPANTS/>
<CHAR_INTERVENTIONS/>
<CHAR_OUTCOMES/>
<CHAR_NOTES/>
</INCLUDED_CHAR>
<INCLUDED_CHAR STUDY_ID="STD-Patankar-et-al-2013_x002d_1_x002a_">
<CHAR_METHODS/>
<CHAR_PARTICIPANTS/>
<CHAR_INTERVENTIONS/>
<CHAR_OUTCOMES/>
<CHAR_NOTES/>
</INCLUDED_CHAR>
<INCLUDED_CHAR STUDY_ID="STD-Perkins-et-al-2000">
<CHAR_METHODS/>
<CHAR_PARTICIPANTS/>
<CHAR_INTERVENTIONS/>
<CHAR_OUTCOMES/>
<CHAR_NOTES/>
</INCLUDED_CHAR>
<INCLUDED_CHAR STUDY_ID="STD-Pu-et-al-2014">
<CHAR_METHODS/>
<CHAR_PARTICIPANTS/>
<CHAR_INTERVENTIONS/>
<CHAR_OUTCOMES/>
<CHAR_NOTES/>
</INCLUDED_CHAR>
<INCLUDED_CHAR STUDY_ID="STD-Rapoport-et-al-2004">
<CHAR_METHODS/>
<CHAR_PARTICIPANTS/>
<CHAR_INTERVENTIONS/>
<CHAR_OUTCOMES/>
<CHAR_NOTES/>
</INCLUDED_CHAR>
<INCLUDED_CHAR STUDY_ID="STD-Sengupta-et-al-2012">
<CHAR_METHODS/>
<CHAR_PARTICIPANTS/>
<CHAR_INTERVENTIONS/>
<CHAR_OUTCOMES/>
<CHAR_NOTES/>
</INCLUDED_CHAR>
<INCLUDED_CHAR STUDY_ID="STD-Shaikh-et-al-2013">
<CHAR_METHODS/>
<CHAR_PARTICIPANTS/>
<CHAR_INTERVENTIONS/>
<CHAR_OUTCOMES/>
<CHAR_NOTES/>
</INCLUDED_CHAR>
<INCLUDED_CHAR STUDY_ID="STD-Storm-et-al-1994">
<CHAR_METHODS/>
<CHAR_PARTICIPANTS/>
<CHAR_INTERVENTIONS/>
<CHAR_OUTCOMES/>
<CHAR_NOTES/>
</INCLUDED_CHAR>
<INCLUDED_CHAR STUDY_ID="STD-Tang-et-al-2012">
<CHAR_METHODS/>
<CHAR_PARTICIPANTS/>
<CHAR_INTERVENTIONS/>
<CHAR_OUTCOMES/>
<CHAR_NOTES/>
</INCLUDED_CHAR>
<INCLUDED_CHAR STUDY_ID="STD-Tong-et-al-2014">
<CHAR_METHODS/>
<CHAR_PARTICIPANTS/>
<CHAR_INTERVENTIONS/>
<CHAR_OUTCOMES/>
<CHAR_NOTES/>
</INCLUDED_CHAR>
<INCLUDED_CHAR STUDY_ID="STD-Vaage-et-al-1993">
<CHAR_METHODS/>
<CHAR_PARTICIPANTS/>
<CHAR_INTERVENTIONS/>
<CHAR_OUTCOMES/>
<CHAR_NOTES/>
</INCLUDED_CHAR>
<INCLUDED_CHAR STUDY_ID="STD-Vingerhoeds-et-al-1996">
<CHAR_METHODS/>
<CHAR_PARTICIPANTS/>
<CHAR_INTERVENTIONS/>
<CHAR_OUTCOMES/>
<CHAR_NOTES/>
</INCLUDED_CHAR>
<INCLUDED_CHAR STUDY_ID="STD-Werner-et-al-2011">
<CHAR_METHODS/>
<CHAR_PARTICIPANTS/>
<CHAR_INTERVENTIONS/>
<CHAR_OUTCOMES/>
<CHAR_NOTES/>
</INCLUDED_CHAR>
<INCLUDED_CHAR STUDY_ID="STD-Winer-et-al-2010_x002a_">
<CHAR_METHODS/>
<CHAR_PARTICIPANTS/>
<CHAR_INTERVENTIONS/>
<CHAR_OUTCOMES/>
<CHAR_NOTES/>
</INCLUDED_CHAR>
<INCLUDED_CHAR STUDY_ID="STD-Xiao-et-al-2009">
<CHAR_METHODS/>
<CHAR_PARTICIPANTS/>
<CHAR_INTERVENTIONS/>
<CHAR_OUTCOMES/>
<CHAR_NOTES/>
</INCLUDED_CHAR>
<INCLUDED_CHAR STUDY_ID="STD-Xu-et-al-2006">
<CHAR_METHODS/>
<CHAR_PARTICIPANTS/>
<CHAR_INTERVENTIONS/>
<CHAR_OUTCOMES/>
<CHAR_NOTES/>
</INCLUDED_CHAR>
<INCLUDED_CHAR STUDY_ID="STD-Yang-et-al-2014">
<CHAR_METHODS/>
<CHAR_PARTICIPANTS/>
<CHAR_INTERVENTIONS/>
<CHAR_OUTCOMES/>
<CHAR_NOTES/>
</INCLUDED_CHAR>
<INCLUDED_CHAR STUDY_ID="STD-Ye-et-al-2013">
<CHAR_METHODS/>
<CHAR_PARTICIPANTS/>
<CHAR_INTERVENTIONS/>
<CHAR_OUTCOMES/>
<CHAR_NOTES/>
</INCLUDED_CHAR>
<INCLUDED_CHAR STUDY_ID="STD-Zeng-et-al-2013">
<CHAR_METHODS/>
<CHAR_PARTICIPANTS/>
<CHAR_INTERVENTIONS/>
<CHAR_OUTCOMES/>
<CHAR_NOTES/>
</INCLUDED_CHAR>
<INCLUDED_CHAR STUDY_ID="STD-Zhang-et-al-2013">
<CHAR_METHODS/>
<CHAR_PARTICIPANTS/>
<CHAR_INTERVENTIONS/>
<CHAR_OUTCOMES/>
<CHAR_NOTES/>
</INCLUDED_CHAR>
<FOOTNOTES/>
</CHARACTERISTICS_OF_INCLUDED_STUDIES>
<CHARACTERISTICS_OF_EXCLUDED_STUDIES SORT_BY="STUDY">
<FOOTNOTES/>
</CHARACTERISTICS_OF_EXCLUDED_STUDIES>
<CHARACTERISTICS_OF_AWAITING_STUDIES SORT_BY="STUDY" USER_DEF_1_ENABLED="NO" USER_DEF_2_ENABLED="NO" USER_DEF_3_ENABLED="NO">
<FOOTNOTES/>
</CHARACTERISTICS_OF_AWAITING_STUDIES>
<CHARACTERISTICS_OF_ONGOING_STUDIES SORT_BY="STUDY" USER_DEF_1_ENABLED="NO" USER_DEF_2_ENABLED="NO" USER_DEF_3_ENABLED="NO">
<FOOTNOTES/>
</CHARACTERISTICS_OF_ONGOING_STUDIES>
</CHARACTERISTICS_OF_STUDIES>
<QUALITY_ITEMS MODIFIED="2014-10-14 11:46:13 +0200" MODIFIED_BY="[Empty name]">
<QUALITY_ITEM CORE_ITEM="YES" ID="QIT-01" LEVEL="STUDY" MODIFIED="2014-10-14 11:46:13 +0200" MODIFIED_BY="[Empty name]" NO="1">
<NAME>Random sequence generation (selection bias)</NAME>
<DESCRIPTION>
<P>Selection bias (biased allocation to interventions) due to inadequate generation of a randomised sequence</P>
</DESCRIPTION>
<QUALITY_ITEM_DATA>
<QUALITY_ITEM_DATA_ENTRY RESULT="UNKNOWN" STUDY_ID="STD-Ali-et-al-2001">
<DESCRIPTION/>
</QUALITY_ITEM_DATA_ENTRY>
<QUALITY_ITEM_DATA_ENTRY RESULT="UNKNOWN" STUDY_ID="STD-Alogkiozidis-et-al-2009">
<DESCRIPTION/>
</QUALITY_ITEM_DATA_ENTRY>
<QUALITY_ITEM_DATA_ENTRY RESULT="UNKNOWN" STUDY_ID="STD-Ateh-et-al-2011">
<DESCRIPTION/>
</QUALITY_ITEM_DATA_ENTRY>
<QUALITY_ITEM_DATA_ENTRY RESULT="UNKNOWN" STUDY_ID="STD-Chaudhury-et-al-2012">
<DESCRIPTION/>
</QUALITY_ITEM_DATA_ENTRY>
<QUALITY_ITEM_DATA_ENTRY RESULT="UNKNOWN" STUDY_ID="STD-Cirstoiu_x002d_Hapca-et-al-2010">
<DESCRIPTION/>
</QUALITY_ITEM_DATA_ENTRY>
<QUALITY_ITEM_DATA_ENTRY RESULT="UNKNOWN" STUDY_ID="STD-Daoud-et-al-1994">
<DESCRIPTION/>
</QUALITY_ITEM_DATA_ENTRY>
<QUALITY_ITEM_DATA_ENTRY RESULT="UNKNOWN" STUDY_ID="STD-Gao-et-al-2005">
<DESCRIPTION/>
</QUALITY_ITEM_DATA_ENTRY>
<QUALITY_ITEM_DATA_ENTRY RESULT="UNKNOWN" STUDY_ID="STD-Gilmore-et-al-2012">
<DESCRIPTION/>
</QUALITY_ITEM_DATA_ENTRY>
<QUALITY_ITEM_DATA_ENTRY RESULT="UNKNOWN" STUDY_ID="STD-Javid-et-al-2014">
<DESCRIPTION/>
</QUALITY_ITEM_DATA_ENTRY>
<QUALITY_ITEM_DATA_ENTRY RESULT="UNKNOWN" STUDY_ID="STD-Jin-et-al-2007">
<DESCRIPTION/>
</QUALITY_ITEM_DATA_ENTRY>
<QUALITY_ITEM_DATA_ENTRY RESULT="UNKNOWN" STUDY_ID="STD-Konishi-et-al-2012">
<DESCRIPTION/>
</QUALITY_ITEM_DATA_ENTRY>
<QUALITY_ITEM_DATA_ENTRY RESULT="UNKNOWN" STUDY_ID="STD-Lee-et-al-2013_x002a_">
<DESCRIPTION/>
</QUALITY_ITEM_DATA_ENTRY>
<QUALITY_ITEM_DATA_ENTRY RESULT="UNKNOWN" STUDY_ID="STD-Li-and-Howell-2010_x002a_">
<DESCRIPTION/>
</QUALITY_ITEM_DATA_ENTRY>
<QUALITY_ITEM_DATA_ENTRY RESULT="UNKNOWN" STUDY_ID="STD-Lu-et-al-2007">
<DESCRIPTION/>
</QUALITY_ITEM_DATA_ENTRY>
<QUALITY_ITEM_DATA_ENTRY RESULT="UNKNOWN" STUDY_ID="STD-Lu-et-al-2008">
<DESCRIPTION/>
</QUALITY_ITEM_DATA_ENTRY>
<QUALITY_ITEM_DATA_ENTRY RESULT="UNKNOWN" STUDY_ID="STD-Paraskar-et-al-2010">
<DESCRIPTION/>
</QUALITY_ITEM_DATA_ENTRY>
<QUALITY_ITEM_DATA_ENTRY RESULT="UNKNOWN" STUDY_ID="STD-Pastorino-et-al-2008">
<DESCRIPTION/>
</QUALITY_ITEM_DATA_ENTRY>
<QUALITY_ITEM_DATA_ENTRY RESULT="UNKNOWN" STUDY_ID="STD-Patankar-et-al-2013">
<DESCRIPTION/>
</QUALITY_ITEM_DATA_ENTRY>
<QUALITY_ITEM_DATA_ENTRY RESULT="UNKNOWN" STUDY_ID="STD-Patankar-et-al-2013_x002d_1_x002a_">
<DESCRIPTION/>
</QUALITY_ITEM_DATA_ENTRY>
<QUALITY_ITEM_DATA_ENTRY RESULT="UNKNOWN" STUDY_ID="STD-Perkins-et-al-2000">
<DESCRIPTION/>
</QUALITY_ITEM_DATA_ENTRY>
<QUALITY_ITEM_DATA_ENTRY RESULT="UNKNOWN" STUDY_ID="STD-Pu-et-al-2014">
<DESCRIPTION/>
</QUALITY_ITEM_DATA_ENTRY>
<QUALITY_ITEM_DATA_ENTRY RESULT="UNKNOWN" STUDY_ID="STD-Rapoport-et-al-2004">
<DESCRIPTION/>
</QUALITY_ITEM_DATA_ENTRY>
<QUALITY_ITEM_DATA_ENTRY RESULT="UNKNOWN" STUDY_ID="STD-Sengupta-et-al-2012">
<DESCRIPTION/>
</QUALITY_ITEM_DATA_ENTRY>
<QUALITY_ITEM_DATA_ENTRY RESULT="UNKNOWN" STUDY_ID="STD-Shaikh-et-al-2013">
<DESCRIPTION/>
</QUALITY_ITEM_DATA_ENTRY>
<QUALITY_ITEM_DATA_ENTRY RESULT="UNKNOWN" STUDY_ID="STD-Storm-et-al-1994">
<DESCRIPTION/>
</QUALITY_ITEM_DATA_ENTRY>
<QUALITY_ITEM_DATA_ENTRY RESULT="UNKNOWN" STUDY_ID="STD-Tang-et-al-2012">
<DESCRIPTION/>
</QUALITY_ITEM_DATA_ENTRY>
<QUALITY_ITEM_DATA_ENTRY RESULT="UNKNOWN" STUDY_ID="STD-Tong-et-al-2014">
<DESCRIPTION/>
</QUALITY_ITEM_DATA_ENTRY>
<QUALITY_ITEM_DATA_ENTRY RESULT="UNKNOWN" STUDY_ID="STD-Vaage-et-al-1993">
<DESCRIPTION/>
</QUALITY_ITEM_DATA_ENTRY>
<QUALITY_ITEM_DATA_ENTRY RESULT="UNKNOWN" STUDY_ID="STD-Vingerhoeds-et-al-1996">
<DESCRIPTION/>
</QUALITY_ITEM_DATA_ENTRY>
<QUALITY_ITEM_DATA_ENTRY RESULT="UNKNOWN" STUDY_ID="STD-Werner-et-al-2011">
<DESCRIPTION/>
</QUALITY_ITEM_DATA_ENTRY>
<QUALITY_ITEM_DATA_ENTRY RESULT="UNKNOWN" STUDY_ID="STD-Winer-et-al-2010_x002a_">
<DESCRIPTION/>
</QUALITY_ITEM_DATA_ENTRY>
<QUALITY_ITEM_DATA_ENTRY RESULT="UNKNOWN" STUDY_ID="STD-Xiao-et-al-2009">
<DESCRIPTION/>
</QUALITY_ITEM_DATA_ENTRY>
<QUALITY_ITEM_DATA_ENTRY RESULT="UNKNOWN" STUDY_ID="STD-Xu-et-al-2006">
<DESCRIPTION/>
</QUALITY_ITEM_DATA_ENTRY>
<QUALITY_ITEM_DATA_ENTRY RESULT="UNKNOWN" STUDY_ID="STD-Yang-et-al-2014">
<DESCRIPTION/>
</QUALITY_ITEM_DATA_ENTRY>
<QUALITY_ITEM_DATA_ENTRY RESULT="UNKNOWN" STUDY_ID="STD-Ye-et-al-2013">
<DESCRIPTION/>
</QUALITY_ITEM_DATA_ENTRY>
<QUALITY_ITEM_DATA_ENTRY RESULT="UNKNOWN" STUDY_ID="STD-Zeng-et-al-2013">
<DESCRIPTION/>
</QUALITY_ITEM_DATA_ENTRY>
<QUALITY_ITEM_DATA_ENTRY RESULT="UNKNOWN" STUDY_ID="STD-Zhang-et-al-2013">
<DESCRIPTION/>
</QUALITY_ITEM_DATA_ENTRY>
</QUALITY_ITEM_DATA>
</QUALITY_ITEM>
<QUALITY_ITEM CORE_ITEM="YES" ID="QIT-02" LEVEL="STUDY" MODIFIED="2014-10-14 11:46:13 +0200" MODIFIED_BY="[Empty name]" NO="2">
<NAME>Allocation concealment (selection bias)</NAME>
<DESCRIPTION>
<P>Selection bias (biased allocation to interventions) due to inadequate concealment of allocations prior to assignment</P>
</DESCRIPTION>
<QUALITY_ITEM_DATA>
<QUALITY_ITEM_DATA_ENTRY RESULT="UNKNOWN" STUDY_ID="STD-Ali-et-al-2001">
<DESCRIPTION/>
</QUALITY_ITEM_DATA_ENTRY>
<QUALITY_ITEM_DATA_ENTRY RESULT="UNKNOWN" STUDY_ID="STD-Alogkiozidis-et-al-2009">
<DESCRIPTION/>
</QUALITY_ITEM_DATA_ENTRY>
<QUALITY_ITEM_DATA_ENTRY RESULT="UNKNOWN" STUDY_ID="STD-Ateh-et-al-2011">
<DESCRIPTION/>
</QUALITY_ITEM_DATA_ENTRY>
<QUALITY_ITEM_DATA_ENTRY RESULT="UNKNOWN" STUDY_ID="STD-Chaudhury-et-al-2012">
<DESCRIPTION/>
</QUALITY_ITEM_DATA_ENTRY>
<QUALITY_ITEM_DATA_ENTRY RESULT="UNKNOWN" STUDY_ID="STD-Cirstoiu_x002d_Hapca-et-al-2010">
<DESCRIPTION/>
</QUALITY_ITEM_DATA_ENTRY>
<QUALITY_ITEM_DATA_ENTRY RESULT="UNKNOWN" STUDY_ID="STD-Daoud-et-al-1994">
<DESCRIPTION/>
</QUALITY_ITEM_DATA_ENTRY>
<QUALITY_ITEM_DATA_ENTRY RESULT="UNKNOWN" STUDY_ID="STD-Gao-et-al-2005">
<DESCRIPTION/>
</QUALITY_ITEM_DATA_ENTRY>
<QUALITY_ITEM_DATA_ENTRY RESULT="UNKNOWN" STUDY_ID="STD-Gilmore-et-al-2012">
<DESCRIPTION/>
</QUALITY_ITEM_DATA_ENTRY>
<QUALITY_ITEM_DATA_ENTRY RESULT="UNKNOWN" STUDY_ID="STD-Javid-et-al-2014">
<DESCRIPTION/>
</QUALITY_ITEM_DATA_ENTRY>
<QUALITY_ITEM_DATA_ENTRY RESULT="UNKNOWN" STUDY_ID="STD-Jin-et-al-2007">
<DESCRIPTION/>
</QUALITY_ITEM_DATA_ENTRY>
<QUALITY_ITEM_DATA_ENTRY RESULT="UNKNOWN" STUDY_ID="STD-Konishi-et-al-2012">
<DESCRIPTION/>
</QUALITY_ITEM_DATA_ENTRY>
<QUALITY_ITEM_DATA_ENTRY RESULT="UNKNOWN" STUDY_ID="STD-Lee-et-al-2013_x002a_">
<DESCRIPTION/>
</QUALITY_ITEM_DATA_ENTRY>
<QUALITY_ITEM_DATA_ENTRY RESULT="UNKNOWN" STUDY_ID="STD-Li-and-Howell-2010_x002a_">
<DESCRIPTION/>
</QUALITY_ITEM_DATA_ENTRY>
<QUALITY_ITEM_DATA_ENTRY RESULT="UNKNOWN" STUDY_ID="STD-Lu-et-al-2007">
<DESCRIPTION/>
</QUALITY_ITEM_DATA_ENTRY>
<QUALITY_ITEM_DATA_ENTRY RESULT="UNKNOWN" STUDY_ID="STD-Lu-et-al-2008">
<DESCRIPTION/>
</QUALITY_ITEM_DATA_ENTRY>
<QUALITY_ITEM_DATA_ENTRY RESULT="UNKNOWN" STUDY_ID="STD-Paraskar-et-al-2010">
<DESCRIPTION/>
</QUALITY_ITEM_DATA_ENTRY>
<QUALITY_ITEM_DATA_ENTRY RESULT="UNKNOWN" STUDY_ID="STD-Pastorino-et-al-2008">
<DESCRIPTION/>
</QUALITY_ITEM_DATA_ENTRY>
<QUALITY_ITEM_DATA_ENTRY RESULT="UNKNOWN" STUDY_ID="STD-Patankar-et-al-2013">
<DESCRIPTION/>
</QUALITY_ITEM_DATA_ENTRY>
<QUALITY_ITEM_DATA_ENTRY RESULT="UNKNOWN" STUDY_ID="STD-Patankar-et-al-2013_x002d_1_x002a_">
<DESCRIPTION/>
</QUALITY_ITEM_DATA_ENTRY>
<QUALITY_ITEM_DATA_ENTRY RESULT="UNKNOWN" STUDY_ID="STD-Perkins-et-al-2000">
<DESCRIPTION/>
</QUALITY_ITEM_DATA_ENTRY>
<QUALITY_ITEM_DATA_ENTRY RESULT="UNKNOWN" STUDY_ID="STD-Pu-et-al-2014">
<DESCRIPTION/>
</QUALITY_ITEM_DATA_ENTRY>
<QUALITY_ITEM_DATA_ENTRY RESULT="UNKNOWN" STUDY_ID="STD-Rapoport-et-al-2004">
<DESCRIPTION/>
</QUALITY_ITEM_DATA_ENTRY>
<QUALITY_ITEM_DATA_ENTRY RESULT="UNKNOWN" STUDY_ID="STD-Sengupta-et-al-2012">
<DESCRIPTION/>
</QUALITY_ITEM_DATA_ENTRY>
<QUALITY_ITEM_DATA_ENTRY RESULT="UNKNOWN" STUDY_ID="STD-Shaikh-et-al-2013">
<DESCRIPTION/>
</QUALITY_ITEM_DATA_ENTRY>
<QUALITY_ITEM_DATA_ENTRY RESULT="UNKNOWN" STUDY_ID="STD-Storm-et-al-1994">
<DESCRIPTION/>
</QUALITY_ITEM_DATA_ENTRY>
<QUALITY_ITEM_DATA_ENTRY RESULT="UNKNOWN" STUDY_ID="STD-Tang-et-al-2012">
<DESCRIPTION/>
</QUALITY_ITEM_DATA_ENTRY>
<QUALITY_ITEM_DATA_ENTRY RESULT="UNKNOWN" STUDY_ID="STD-Tong-et-al-2014">
<DESCRIPTION/>
</QUALITY_ITEM_DATA_ENTRY>
<QUALITY_ITEM_DATA_ENTRY RESULT="UNKNOWN" STUDY_ID="STD-Vaage-et-al-1993">
<DESCRIPTION/>
</QUALITY_ITEM_DATA_ENTRY>
<QUALITY_ITEM_DATA_ENTRY RESULT="UNKNOWN" STUDY_ID="STD-Vingerhoeds-et-al-1996">
<DESCRIPTION/>
</QUALITY_ITEM_DATA_ENTRY>
<QUALITY_ITEM_DATA_ENTRY RESULT="UNKNOWN" STUDY_ID="STD-Werner-et-al-2011">
<DESCRIPTION/>
</QUALITY_ITEM_DATA_ENTRY>
<QUALITY_ITEM_DATA_ENTRY RESULT="UNKNOWN" STUDY_ID="STD-Winer-et-al-2010_x002a_">
<DESCRIPTION/>
</QUALITY_ITEM_DATA_ENTRY>
<QUALITY_ITEM_DATA_ENTRY RESULT="UNKNOWN" STUDY_ID="STD-Xiao-et-al-2009">
<DESCRIPTION/>
</QUALITY_ITEM_DATA_ENTRY>
<QUALITY_ITEM_DATA_ENTRY RESULT="UNKNOWN" STUDY_ID="STD-Xu-et-al-2006">
<DESCRIPTION/>
</QUALITY_ITEM_DATA_ENTRY>
<QUALITY_ITEM_DATA_ENTRY RESULT="UNKNOWN" STUDY_ID="STD-Yang-et-al-2014">
<DESCRIPTION/>
</QUALITY_ITEM_DATA_ENTRY>
<QUALITY_ITEM_DATA_ENTRY RESULT="UNKNOWN" STUDY_ID="STD-Ye-et-al-2013">
<DESCRIPTION/>
</QUALITY_ITEM_DATA_ENTRY>
<QUALITY_ITEM_DATA_ENTRY RESULT="UNKNOWN" STUDY_ID="STD-Zeng-et-al-2013">
<DESCRIPTION/>
</QUALITY_ITEM_DATA_ENTRY>
<QUALITY_ITEM_DATA_ENTRY RESULT="UNKNOWN" STUDY_ID="STD-Zhang-et-al-2013">
<DESCRIPTION/>
</QUALITY_ITEM_DATA_ENTRY>
</QUALITY_ITEM_DATA>
</QUALITY_ITEM>
<QUALITY_ITEM CORE_ITEM="YES" ID="QIT-03" LEVEL="GROUP" MODIFIED="2014-10-14 11:46:13 +0200" MODIFIED_BY="[Empty name]" NO="3">
<NAME>Blinding of participants and personnel (performance bias)</NAME>
<DESCRIPTION>
<P>Performance bias due to knowledge of the allocated interventions by participants and personnel during the study</P>
</DESCRIPTION>
<QUALITY_ITEM_DATA_ENTRY_GROUP ID="QIG-03.01" NO="1">
<NAME>All outcomes</NAME>
</QUALITY_ITEM_DATA_ENTRY_GROUP>
<QUALITY_ITEM_DATA>
<QUALITY_ITEM_DATA_ENTRY GROUP_ID="QIG-03.01" RESULT="UNKNOWN" STUDY_ID="STD-Ali-et-al-2001">
<DESCRIPTION/>
</QUALITY_ITEM_DATA_ENTRY>
<QUALITY_ITEM_DATA_ENTRY GROUP_ID="QIG-03.01" RESULT="UNKNOWN" STUDY_ID="STD-Alogkiozidis-et-al-2009">
<DESCRIPTION/>
</QUALITY_ITEM_DATA_ENTRY>
<QUALITY_ITEM_DATA_ENTRY GROUP_ID="QIG-03.01" RESULT="UNKNOWN" STUDY_ID="STD-Ateh-et-al-2011">
<DESCRIPTION/>
</QUALITY_ITEM_DATA_ENTRY>
<QUALITY_ITEM_DATA_ENTRY GROUP_ID="QIG-03.01" RESULT="UNKNOWN" STUDY_ID="STD-Chaudhury-et-al-2012">
<DESCRIPTION/>
</QUALITY_ITEM_DATA_ENTRY>
<QUALITY_ITEM_DATA_ENTRY GROUP_ID="QIG-03.01" RESULT="UNKNOWN" STUDY_ID="STD-Cirstoiu_x002d_Hapca-et-al-2010">
<DESCRIPTION/>
</QUALITY_ITEM_DATA_ENTRY>
<QUALITY_ITEM_DATA_ENTRY GROUP_ID="QIG-03.01" RESULT="UNKNOWN" STUDY_ID="STD-Daoud-et-al-1994">
<DESCRIPTION/>
</QUALITY_ITEM_DATA_ENTRY>
<QUALITY_ITEM_DATA_ENTRY GROUP_ID="QIG-03.01" RESULT="UNKNOWN" STUDY_ID="STD-Gao-et-al-2005">
<DESCRIPTION/>
</QUALITY_ITEM_DATA_ENTRY>
<QUALITY_ITEM_DATA_ENTRY GROUP_ID="QIG-03.01" RESULT="UNKNOWN" STUDY_ID="STD-Gilmore-et-al-2012">
<DESCRIPTION/>
</QUALITY_ITEM_DATA_ENTRY>
<QUALITY_ITEM_DATA_ENTRY GROUP_ID="QIG-03.01" RESULT="UNKNOWN" STUDY_ID="STD-Javid-et-al-2014">
<DESCRIPTION/>
</QUALITY_ITEM_DATA_ENTRY>
<QUALITY_ITEM_DATA_ENTRY GROUP_ID="QIG-03.01" RESULT="UNKNOWN" STUDY_ID="STD-Jin-et-al-2007">
<DESCRIPTION/>
</QUALITY_ITEM_DATA_ENTRY>
<QUALITY_ITEM_DATA_ENTRY GROUP_ID="QIG-03.01" RESULT="UNKNOWN" STUDY_ID="STD-Konishi-et-al-2012">
<DESCRIPTION/>
</QUALITY_ITEM_DATA_ENTRY>
<QUALITY_ITEM_DATA_ENTRY GROUP_ID="QIG-03.01" RESULT="UNKNOWN" STUDY_ID="STD-Lee-et-al-2013_x002a_">
<DESCRIPTION/>
</QUALITY_ITEM_DATA_ENTRY>
<QUALITY_ITEM_DATA_ENTRY GROUP_ID="QIG-03.01" RESULT="UNKNOWN" STUDY_ID="STD-Li-and-Howell-2010_x002a_">
<DESCRIPTION/>
</QUALITY_ITEM_DATA_ENTRY>
<QUALITY_ITEM_DATA_ENTRY GROUP_ID="QIG-03.01" RESULT="UNKNOWN" STUDY_ID="STD-Lu-et-al-2007">
<DESCRIPTION/>
</QUALITY_ITEM_DATA_ENTRY>
<QUALITY_ITEM_DATA_ENTRY GROUP_ID="QIG-03.01" RESULT="UNKNOWN" STUDY_ID="STD-Lu-et-al-2008">
<DESCRIPTION/>
</QUALITY_ITEM_DATA_ENTRY>
<QUALITY_ITEM_DATA_ENTRY GROUP_ID="QIG-03.01" RESULT="UNKNOWN" STUDY_ID="STD-Paraskar-et-al-2010">
<DESCRIPTION/>
</QUALITY_ITEM_DATA_ENTRY>
<QUALITY_ITEM_DATA_ENTRY GROUP_ID="QIG-03.01" RESULT="UNKNOWN" STUDY_ID="STD-Pastorino-et-al-2008">
<DESCRIPTION/>
</QUALITY_ITEM_DATA_ENTRY>
<QUALITY_ITEM_DATA_ENTRY GROUP_ID="QIG-03.01" RESULT="UNKNOWN" STUDY_ID="STD-Patankar-et-al-2013">
<DESCRIPTION/>
</QUALITY_ITEM_DATA_ENTRY>
<QUALITY_ITEM_DATA_ENTRY GROUP_ID="QIG-03.01" RESULT="UNKNOWN" STUDY_ID="STD-Patankar-et-al-2013_x002d_1_x002a_">
<DESCRIPTION/>
</QUALITY_ITEM_DATA_ENTRY>
<QUALITY_ITEM_DATA_ENTRY GROUP_ID="QIG-03.01" RESULT="UNKNOWN" STUDY_ID="STD-Perkins-et-al-2000">
<DESCRIPTION/>
</QUALITY_ITEM_DATA_ENTRY>
<QUALITY_ITEM_DATA_ENTRY GROUP_ID="QIG-03.01" RESULT="UNKNOWN" STUDY_ID="STD-Pu-et-al-2014">
<DESCRIPTION/>
</QUALITY_ITEM_DATA_ENTRY>
<QUALITY_ITEM_DATA_ENTRY GROUP_ID="QIG-03.01" RESULT="UNKNOWN" STUDY_ID="STD-Rapoport-et-al-2004">
<DESCRIPTION/>
</QUALITY_ITEM_DATA_ENTRY>
<QUALITY_ITEM_DATA_ENTRY GROUP_ID="QIG-03.01" RESULT="UNKNOWN" STUDY_ID="STD-Sengupta-et-al-2012">
<DESCRIPTION/>
</QUALITY_ITEM_DATA_ENTRY>
<QUALITY_ITEM_DATA_ENTRY GROUP_ID="QIG-03.01" RESULT="UNKNOWN" STUDY_ID="STD-Shaikh-et-al-2013">
<DESCRIPTION/>
</QUALITY_ITEM_DATA_ENTRY>
<QUALITY_ITEM_DATA_ENTRY GROUP_ID="QIG-03.01" RESULT="UNKNOWN" STUDY_ID="STD-Storm-et-al-1994">
<DESCRIPTION/>
</QUALITY_ITEM_DATA_ENTRY>
<QUALITY_ITEM_DATA_ENTRY GROUP_ID="QIG-03.01" RESULT="UNKNOWN" STUDY_ID="STD-Tang-et-al-2012">
<DESCRIPTION/>
</QUALITY_ITEM_DATA_ENTRY>
<QUALITY_ITEM_DATA_ENTRY GROUP_ID="QIG-03.01" RESULT="UNKNOWN" STUDY_ID="STD-Tong-et-al-2014">
<DESCRIPTION/>
</QUALITY_ITEM_DATA_ENTRY>
<QUALITY_ITEM_DATA_ENTRY GROUP_ID="QIG-03.01" RESULT="UNKNOWN" STUDY_ID="STD-Vaage-et-al-1993">
<DESCRIPTION/>
</QUALITY_ITEM_DATA_ENTRY>
<QUALITY_ITEM_DATA_ENTRY GROUP_ID="QIG-03.01" RESULT="UNKNOWN" STUDY_ID="STD-Vingerhoeds-et-al-1996">
<DESCRIPTION/>
</QUALITY_ITEM_DATA_ENTRY>
<QUALITY_ITEM_DATA_ENTRY GROUP_ID="QIG-03.01" RESULT="UNKNOWN" STUDY_ID="STD-Werner-et-al-2011">
<DESCRIPTION/>
</QUALITY_ITEM_DATA_ENTRY>
<QUALITY_ITEM_DATA_ENTRY GROUP_ID="QIG-03.01" RESULT="UNKNOWN" STUDY_ID="STD-Winer-et-al-2010_x002a_">
<DESCRIPTION/>
</QUALITY_ITEM_DATA_ENTRY>
<QUALITY_ITEM_DATA_ENTRY GROUP_ID="QIG-03.01" RESULT="UNKNOWN" STUDY_ID="STD-Xiao-et-al-2009">
<DESCRIPTION/>
</QUALITY_ITEM_DATA_ENTRY>
<QUALITY_ITEM_DATA_ENTRY GROUP_ID="QIG-03.01" RESULT="UNKNOWN" STUDY_ID="STD-Xu-et-al-2006">
<DESCRIPTION/>
</QUALITY_ITEM_DATA_ENTRY>
<QUALITY_ITEM_DATA_ENTRY GROUP_ID="QIG-03.01" RESULT="UNKNOWN" STUDY_ID="STD-Yang-et-al-2014">
<DESCRIPTION/>
</QUALITY_ITEM_DATA_ENTRY>
<QUALITY_ITEM_DATA_ENTRY GROUP_ID="QIG-03.01" RESULT="UNKNOWN" STUDY_ID="STD-Ye-et-al-2013">
<DESCRIPTION/>
</QUALITY_ITEM_DATA_ENTRY>
<QUALITY_ITEM_DATA_ENTRY GROUP_ID="QIG-03.01" RESULT="UNKNOWN" STUDY_ID="STD-Zeng-et-al-2013">
<DESCRIPTION/>
</QUALITY_ITEM_DATA_ENTRY>
<QUALITY_ITEM_DATA_ENTRY GROUP_ID="QIG-03.01" RESULT="UNKNOWN" STUDY_ID="STD-Zhang-et-al-2013">
<DESCRIPTION/>
</QUALITY_ITEM_DATA_ENTRY>
</QUALITY_ITEM_DATA>
</QUALITY_ITEM>
<QUALITY_ITEM CORE_ITEM="YES" ID="QIT-04" LEVEL="GROUP" MODIFIED="2014-10-14 11:46:13 +0200" MODIFIED_BY="[Empty name]" NO="4">
<NAME>Blinding of outcome assessment (detection bias)</NAME>
<DESCRIPTION>
<P>Detection bias due to knowledge of the allocated interventions by outcome assessors</P>
</DESCRIPTION>
<QUALITY_ITEM_DATA_ENTRY_GROUP ID="QIG-04.01" NO="1">
<NAME>All outcomes</NAME>
</QUALITY_ITEM_DATA_ENTRY_GROUP>
<QUALITY_ITEM_DATA>
<QUALITY_ITEM_DATA_ENTRY GROUP_ID="QIG-04.01" RESULT="UNKNOWN" STUDY_ID="STD-Ali-et-al-2001">
<DESCRIPTION/>
</QUALITY_ITEM_DATA_ENTRY>
<QUALITY_ITEM_DATA_ENTRY GROUP_ID="QIG-04.01" RESULT="UNKNOWN" STUDY_ID="STD-Alogkiozidis-et-al-2009">
<DESCRIPTION/>
</QUALITY_ITEM_DATA_ENTRY>
<QUALITY_ITEM_DATA_ENTRY GROUP_ID="QIG-04.01" RESULT="UNKNOWN" STUDY_ID="STD-Ateh-et-al-2011">
<DESCRIPTION/>
</QUALITY_ITEM_DATA_ENTRY>
<QUALITY_ITEM_DATA_ENTRY GROUP_ID="QIG-04.01" RESULT="UNKNOWN" STUDY_ID="STD-Chaudhury-et-al-2012">
<DESCRIPTION/>
</QUALITY_ITEM_DATA_ENTRY>
<QUALITY_ITEM_DATA_ENTRY GROUP_ID="QIG-04.01" RESULT="UNKNOWN" STUDY_ID="STD-Cirstoiu_x002d_Hapca-et-al-2010">
<DESCRIPTION/>
</QUALITY_ITEM_DATA_ENTRY>
<QUALITY_ITEM_DATA_ENTRY GROUP_ID="QIG-04.01" RESULT="UNKNOWN" STUDY_ID="STD-Daoud-et-al-1994">
<DESCRIPTION/>
</QUALITY_ITEM_DATA_ENTRY>
<QUALITY_ITEM_DATA_ENTRY GROUP_ID="QIG-04.01" RESULT="UNKNOWN" STUDY_ID="STD-Gao-et-al-2005">
<DESCRIPTION/>
</QUALITY_ITEM_DATA_ENTRY>
<QUALITY_ITEM_DATA_ENTRY GROUP_ID="QIG-04.01" RESULT="UNKNOWN" STUDY_ID="STD-Gilmore-et-al-2012">
<DESCRIPTION/>
</QUALITY_ITEM_DATA_ENTRY>
<QUALITY_ITEM_DATA_ENTRY GROUP_ID="QIG-04.01" RESULT="UNKNOWN" STUDY_ID="STD-Javid-et-al-2014">
<DESCRIPTION/>
</QUALITY_ITEM_DATA_ENTRY>
<QUALITY_ITEM_DATA_ENTRY GROUP_ID="QIG-04.01" RESULT="UNKNOWN" STUDY_ID="STD-Jin-et-al-2007">
<DESCRIPTION/>
</QUALITY_ITEM_DATA_ENTRY>
<QUALITY_ITEM_DATA_ENTRY GROUP_ID="QIG-04.01" RESULT="UNKNOWN" STUDY_ID="STD-Konishi-et-al-2012">
<DESCRIPTION/>
</QUALITY_ITEM_DATA_ENTRY>
<QUALITY_ITEM_DATA_ENTRY GROUP_ID="QIG-04.01" RESULT="UNKNOWN" STUDY_ID="STD-Lee-et-al-2013_x002a_">
<DESCRIPTION/>
</QUALITY_ITEM_DATA_ENTRY>
<QUALITY_ITEM_DATA_ENTRY GROUP_ID="QIG-04.01" RESULT="UNKNOWN" STUDY_ID="STD-Li-and-Howell-2010_x002a_">
<DESCRIPTION/>
</QUALITY_ITEM_DATA_ENTRY>
<QUALITY_ITEM_DATA_ENTRY GROUP_ID="QIG-04.01" RESULT="UNKNOWN" STUDY_ID="STD-Lu-et-al-2007">
<DESCRIPTION/>
</QUALITY_ITEM_DATA_ENTRY>
<QUALITY_ITEM_DATA_ENTRY GROUP_ID="QIG-04.01" RESULT="UNKNOWN" STUDY_ID="STD-Lu-et-al-2008">
<DESCRIPTION/>
</QUALITY_ITEM_DATA_ENTRY>
<QUALITY_ITEM_DATA_ENTRY GROUP_ID="QIG-04.01" RESULT="UNKNOWN" STUDY_ID="STD-Paraskar-et-al-2010">
<DESCRIPTION/>
</QUALITY_ITEM_DATA_ENTRY>
<QUALITY_ITEM_DATA_ENTRY GROUP_ID="QIG-04.01" RESULT="UNKNOWN" STUDY_ID="STD-Pastorino-et-al-2008">
<DESCRIPTION/>
</QUALITY_ITEM_DATA_ENTRY>
<QUALITY_ITEM_DATA_ENTRY GROUP_ID="QIG-04.01" RESULT="UNKNOWN" STUDY_ID="STD-Patankar-et-al-2013">
<DESCRIPTION/>
</QUALITY_ITEM_DATA_ENTRY>
<QUALITY_ITEM_DATA_ENTRY GROUP_ID="QIG-04.01" RESULT="UNKNOWN" STUDY_ID="STD-Patankar-et-al-2013_x002d_1_x002a_">
<DESCRIPTION/>
</QUALITY_ITEM_DATA_ENTRY>
<QUALITY_ITEM_DATA_ENTRY GROUP_ID="QIG-04.01" RESULT="UNKNOWN" STUDY_ID="STD-Perkins-et-al-2000">
<DESCRIPTION/>
</QUALITY_ITEM_DATA_ENTRY>
<QUALITY_ITEM_DATA_ENTRY GROUP_ID="QIG-04.01" RESULT="UNKNOWN" STUDY_ID="STD-Pu-et-al-2014">
<DESCRIPTION/>
</QUALITY_ITEM_DATA_ENTRY>
<QUALITY_ITEM_DATA_ENTRY GROUP_ID="QIG-04.01" RESULT="UNKNOWN" STUDY_ID="STD-Rapoport-et-al-2004">
<DESCRIPTION/>
</QUALITY_ITEM_DATA_ENTRY>
<QUALITY_ITEM_DATA_ENTRY GROUP_ID="QIG-04.01" RESULT="UNKNOWN" STUDY_ID="STD-Sengupta-et-al-2012">
<DESCRIPTION/>
</QUALITY_ITEM_DATA_ENTRY>
<QUALITY_ITEM_DATA_ENTRY GROUP_ID="QIG-04.01" RESULT="UNKNOWN" STUDY_ID="STD-Shaikh-et-al-2013">
<DESCRIPTION/>
</QUALITY_ITEM_DATA_ENTRY>
<QUALITY_ITEM_DATA_ENTRY GROUP_ID="QIG-04.01" RESULT="UNKNOWN" STUDY_ID="STD-Storm-et-al-1994">
<DESCRIPTION/>
</QUALITY_ITEM_DATA_ENTRY>
<QUALITY_ITEM_DATA_ENTRY GROUP_ID="QIG-04.01" RESULT="UNKNOWN" STUDY_ID="STD-Tang-et-al-2012">
<DESCRIPTION/>
</QUALITY_ITEM_DATA_ENTRY>
<QUALITY_ITEM_DATA_ENTRY GROUP_ID="QIG-04.01" RESULT="UNKNOWN" STUDY_ID="STD-Tong-et-al-2014">
<DESCRIPTION/>
</QUALITY_ITEM_DATA_ENTRY>
<QUALITY_ITEM_DATA_ENTRY GROUP_ID="QIG-04.01" RESULT="UNKNOWN" STUDY_ID="STD-Vaage-et-al-1993">
<DESCRIPTION/>
</QUALITY_ITEM_DATA_ENTRY>
<QUALITY_ITEM_DATA_ENTRY GROUP_ID="QIG-04.01" RESULT="UNKNOWN" STUDY_ID="STD-Vingerhoeds-et-al-1996">
<DESCRIPTION/>
</QUALITY_ITEM_DATA_ENTRY>
<QUALITY_ITEM_DATA_ENTRY GROUP_ID="QIG-04.01" RESULT="UNKNOWN" STUDY_ID="STD-Werner-et-al-2011">
<DESCRIPTION/>
</QUALITY_ITEM_DATA_ENTRY>
<QUALITY_ITEM_DATA_ENTRY GROUP_ID="QIG-04.01" RESULT="UNKNOWN" STUDY_ID="STD-Winer-et-al-2010_x002a_">
<DESCRIPTION/>
</QUALITY_ITEM_DATA_ENTRY>
<QUALITY_ITEM_DATA_ENTRY GROUP_ID="QIG-04.01" RESULT="UNKNOWN" STUDY_ID="STD-Xiao-et-al-2009">
<DESCRIPTION/>
</QUALITY_ITEM_DATA_ENTRY>
<QUALITY_ITEM_DATA_ENTRY GROUP_ID="QIG-04.01" RESULT="UNKNOWN" STUDY_ID="STD-Xu-et-al-2006">
<DESCRIPTION/>
</QUALITY_ITEM_DATA_ENTRY>
<QUALITY_ITEM_DATA_ENTRY GROUP_ID="QIG-04.01" RESULT="UNKNOWN" STUDY_ID="STD-Yang-et-al-2014">
<DESCRIPTION/>
</QUALITY_ITEM_DATA_ENTRY>
<QUALITY_ITEM_DATA_ENTRY GROUP_ID="QIG-04.01" RESULT="UNKNOWN" STUDY_ID="STD-Ye-et-al-2013">
<DESCRIPTION/>
</QUALITY_ITEM_DATA_ENTRY>
<QUALITY_ITEM_DATA_ENTRY GROUP_ID="QIG-04.01" RESULT="UNKNOWN" STUDY_ID="STD-Zeng-et-al-2013">
<DESCRIPTION/>
</QUALITY_ITEM_DATA_ENTRY>
<QUALITY_ITEM_DATA_ENTRY GROUP_ID="QIG-04.01" RESULT="UNKNOWN" STUDY_ID="STD-Zhang-et-al-2013">
<DESCRIPTION/>
</QUALITY_ITEM_DATA_ENTRY>
</QUALITY_ITEM_DATA>
</QUALITY_ITEM>
<QUALITY_ITEM CORE_ITEM="YES" ID="QIT-05" LEVEL="GROUP" MODIFIED="2014-10-14 11:46:13 +0200" MODIFIED_BY="[Empty name]" NO="5">
<NAME>Incomplete outcome data (attrition bias)</NAME>
<DESCRIPTION>
<P>Attrition bias due to amount, nature or handling of incomplete outcome data</P>
</DESCRIPTION>
<QUALITY_ITEM_DATA_ENTRY_GROUP ID="QIG-05.01" NO="1">
<NAME>All outcomes</NAME>
</QUALITY_ITEM_DATA_ENTRY_GROUP>
<QUALITY_ITEM_DATA>
<QUALITY_ITEM_DATA_ENTRY GROUP_ID="QIG-05.01" RESULT="UNKNOWN" STUDY_ID="STD-Ali-et-al-2001">
<DESCRIPTION/>
</QUALITY_ITEM_DATA_ENTRY>
<QUALITY_ITEM_DATA_ENTRY GROUP_ID="QIG-05.01" RESULT="UNKNOWN" STUDY_ID="STD-Alogkiozidis-et-al-2009">
<DESCRIPTION/>
</QUALITY_ITEM_DATA_ENTRY>
<QUALITY_ITEM_DATA_ENTRY GROUP_ID="QIG-05.01" RESULT="UNKNOWN" STUDY_ID="STD-Ateh-et-al-2011">
<DESCRIPTION/>
</QUALITY_ITEM_DATA_ENTRY>
<QUALITY_ITEM_DATA_ENTRY GROUP_ID="QIG-05.01" RESULT="UNKNOWN" STUDY_ID="STD-Chaudhury-et-al-2012">
<DESCRIPTION/>
</QUALITY_ITEM_DATA_ENTRY>
<QUALITY_ITEM_DATA_ENTRY GROUP_ID="QIG-05.01" RESULT="UNKNOWN" STUDY_ID="STD-Cirstoiu_x002d_Hapca-et-al-2010">
<DESCRIPTION/>
</QUALITY_ITEM_DATA_ENTRY>
<QUALITY_ITEM_DATA_ENTRY GROUP_ID="QIG-05.01" RESULT="UNKNOWN" STUDY_ID="STD-Daoud-et-al-1994">
<DESCRIPTION/>
</QUALITY_ITEM_DATA_ENTRY>
<QUALITY_ITEM_DATA_ENTRY GROUP_ID="QIG-05.01" RESULT="UNKNOWN" STUDY_ID="STD-Gao-et-al-2005">
<DESCRIPTION/>
</QUALITY_ITEM_DATA_ENTRY>
<QUALITY_ITEM_DATA_ENTRY GROUP_ID="QIG-05.01" RESULT="UNKNOWN" STUDY_ID="STD-Gilmore-et-al-2012">
<DESCRIPTION/>
</QUALITY_ITEM_DATA_ENTRY>
<QUALITY_ITEM_DATA_ENTRY GROUP_ID="QIG-05.01" RESULT="UNKNOWN" STUDY_ID="STD-Javid-et-al-2014">
<DESCRIPTION/>
</QUALITY_ITEM_DATA_ENTRY>
<QUALITY_ITEM_DATA_ENTRY GROUP_ID="QIG-05.01" RESULT="UNKNOWN" STUDY_ID="STD-Jin-et-al-2007">
<DESCRIPTION/>
</QUALITY_ITEM_DATA_ENTRY>
<QUALITY_ITEM_DATA_ENTRY GROUP_ID="QIG-05.01" RESULT="UNKNOWN" STUDY_ID="STD-Konishi-et-al-2012">
<DESCRIPTION/>
</QUALITY_ITEM_DATA_ENTRY>
<QUALITY_ITEM_DATA_ENTRY GROUP_ID="QIG-05.01" RESULT="UNKNOWN" STUDY_ID="STD-Lee-et-al-2013_x002a_">
<DESCRIPTION/>
</QUALITY_ITEM_DATA_ENTRY>
<QUALITY_ITEM_DATA_ENTRY GROUP_ID="QIG-05.01" RESULT="UNKNOWN" STUDY_ID="STD-Li-and-Howell-2010_x002a_">
<DESCRIPTION/>
</QUALITY_ITEM_DATA_ENTRY>
<QUALITY_ITEM_DATA_ENTRY GROUP_ID="QIG-05.01" RESULT="UNKNOWN" STUDY_ID="STD-Lu-et-al-2007">
<DESCRIPTION/>
</QUALITY_ITEM_DATA_ENTRY>
<QUALITY_ITEM_DATA_ENTRY GROUP_ID="QIG-05.01" RESULT="UNKNOWN" STUDY_ID="STD-Lu-et-al-2008">
<DESCRIPTION/>
</QUALITY_ITEM_DATA_ENTRY>
<QUALITY_ITEM_DATA_ENTRY GROUP_ID="QIG-05.01" RESULT="UNKNOWN" STUDY_ID="STD-Paraskar-et-al-2010">
<DESCRIPTION/>
</QUALITY_ITEM_DATA_ENTRY>
<QUALITY_ITEM_DATA_ENTRY GROUP_ID="QIG-05.01" RESULT="UNKNOWN" STUDY_ID="STD-Pastorino-et-al-2008">
<DESCRIPTION/>
</QUALITY_ITEM_DATA_ENTRY>
<QUALITY_ITEM_DATA_ENTRY GROUP_ID="QIG-05.01" RESULT="UNKNOWN" STUDY_ID="STD-Patankar-et-al-2013">
<DESCRIPTION/>
</QUALITY_ITEM_DATA_ENTRY>
<QUALITY_ITEM_DATA_ENTRY GROUP_ID="QIG-05.01" RESULT="UNKNOWN" STUDY_ID="STD-Patankar-et-al-2013_x002d_1_x002a_">
<DESCRIPTION/>
</QUALITY_ITEM_DATA_ENTRY>
<QUALITY_ITEM_DATA_ENTRY GROUP_ID="QIG-05.01" RESULT="UNKNOWN" STUDY_ID="STD-Perkins-et-al-2000">
<DESCRIPTION/>
</QUALITY_ITEM_DATA_ENTRY>
<QUALITY_ITEM_DATA_ENTRY GROUP_ID="QIG-05.01" RESULT="UNKNOWN" STUDY_ID="STD-Pu-et-al-2014">
<DESCRIPTION/>
</QUALITY_ITEM_DATA_ENTRY>
<QUALITY_ITEM_DATA_ENTRY GROUP_ID="QIG-05.01" RESULT="UNKNOWN" STUDY_ID="STD-Rapoport-et-al-2004">
<DESCRIPTION/>
</QUALITY_ITEM_DATA_ENTRY>
<QUALITY_ITEM_DATA_ENTRY GROUP_ID="QIG-05.01" RESULT="UNKNOWN" STUDY_ID="STD-Sengupta-et-al-2012">
<DESCRIPTION/>
</QUALITY_ITEM_DATA_ENTRY>
<QUALITY_ITEM_DATA_ENTRY GROUP_ID="QIG-05.01" RESULT="UNKNOWN" STUDY_ID="STD-Shaikh-et-al-2013">
<DESCRIPTION/>
</QUALITY_ITEM_DATA_ENTRY>
<QUALITY_ITEM_DATA_ENTRY GROUP_ID="QIG-05.01" RESULT="UNKNOWN" STUDY_ID="STD-Storm-et-al-1994">
<DESCRIPTION/>
</QUALITY_ITEM_DATA_ENTRY>
<QUALITY_ITEM_DATA_ENTRY GROUP_ID="QIG-05.01" RESULT="UNKNOWN" STUDY_ID="STD-Tang-et-al-2012">
<DESCRIPTION/>
</QUALITY_ITEM_DATA_ENTRY>
<QUALITY_ITEM_DATA_ENTRY GROUP_ID="QIG-05.01" RESULT="UNKNOWN" STUDY_ID="STD-Tong-et-al-2014">
<DESCRIPTION/>
</QUALITY_ITEM_DATA_ENTRY>
<QUALITY_ITEM_DATA_ENTRY GROUP_ID="QIG-05.01" RESULT="UNKNOWN" STUDY_ID="STD-Vaage-et-al-1993">
<DESCRIPTION/>
</QUALITY_ITEM_DATA_ENTRY>
<QUALITY_ITEM_DATA_ENTRY GROUP_ID="QIG-05.01" RESULT="UNKNOWN" STUDY_ID="STD-Vingerhoeds-et-al-1996">
<DESCRIPTION/>
</QUALITY_ITEM_DATA_ENTRY>
<QUALITY_ITEM_DATA_ENTRY GROUP_ID="QIG-05.01" RESULT="UNKNOWN" STUDY_ID="STD-Werner-et-al-2011">
<DESCRIPTION/>
</QUALITY_ITEM_DATA_ENTRY>
<QUALITY_ITEM_DATA_ENTRY GROUP_ID="QIG-05.01" RESULT="UNKNOWN" STUDY_ID="STD-Winer-et-al-2010_x002a_">
<DESCRIPTION/>
</QUALITY_ITEM_DATA_ENTRY>
<QUALITY_ITEM_DATA_ENTRY GROUP_ID="QIG-05.01" RESULT="UNKNOWN" STUDY_ID="STD-Xiao-et-al-2009">
<DESCRIPTION/>
</QUALITY_ITEM_DATA_ENTRY>
<QUALITY_ITEM_DATA_ENTRY GROUP_ID="QIG-05.01" RESULT="UNKNOWN" STUDY_ID="STD-Xu-et-al-2006">
<DESCRIPTION/>
</QUALITY_ITEM_DATA_ENTRY>
<QUALITY_ITEM_DATA_ENTRY GROUP_ID="QIG-05.01" RESULT="UNKNOWN" STUDY_ID="STD-Yang-et-al-2014">
<DESCRIPTION/>
</QUALITY_ITEM_DATA_ENTRY>
<QUALITY_ITEM_DATA_ENTRY GROUP_ID="QIG-05.01" RESULT="UNKNOWN" STUDY_ID="STD-Ye-et-al-2013">
<DESCRIPTION/>
</QUALITY_ITEM_DATA_ENTRY>
<QUALITY_ITEM_DATA_ENTRY GROUP_ID="QIG-05.01" RESULT="UNKNOWN" STUDY_ID="STD-Zeng-et-al-2013">
<DESCRIPTION/>
</QUALITY_ITEM_DATA_ENTRY>
<QUALITY_ITEM_DATA_ENTRY GROUP_ID="QIG-05.01" RESULT="UNKNOWN" STUDY_ID="STD-Zhang-et-al-2013">
<DESCRIPTION/>
</QUALITY_ITEM_DATA_ENTRY>
</QUALITY_ITEM_DATA>
</QUALITY_ITEM>
<QUALITY_ITEM CORE_ITEM="YES" ID="QIT-06" LEVEL="STUDY" MODIFIED="2014-10-14 11:46:13 +0200" MODIFIED_BY="[Empty name]" NO="6">
<NAME>Selective reporting (reporting bias)</NAME>
<DESCRIPTION>
<P>Reporting bias due to selective outcome reporting</P>
</DESCRIPTION>
<QUALITY_ITEM_DATA>
<QUALITY_ITEM_DATA_ENTRY RESULT="UNKNOWN" STUDY_ID="STD-Ali-et-al-2001">
<DESCRIPTION/>
</QUALITY_ITEM_DATA_ENTRY>
<QUALITY_ITEM_DATA_ENTRY RESULT="UNKNOWN" STUDY_ID="STD-Alogkiozidis-et-al-2009">
<DESCRIPTION/>
</QUALITY_ITEM_DATA_ENTRY>
<QUALITY_ITEM_DATA_ENTRY RESULT="UNKNOWN" STUDY_ID="STD-Ateh-et-al-2011">
<DESCRIPTION/>
</QUALITY_ITEM_DATA_ENTRY>
<QUALITY_ITEM_DATA_ENTRY RESULT="UNKNOWN" STUDY_ID="STD-Chaudhury-et-al-2012">
<DESCRIPTION/>
</QUALITY_ITEM_DATA_ENTRY>
<QUALITY_ITEM_DATA_ENTRY RESULT="UNKNOWN" STUDY_ID="STD-Cirstoiu_x002d_Hapca-et-al-2010">
<DESCRIPTION/>
</QUALITY_ITEM_DATA_ENTRY>
<QUALITY_ITEM_DATA_ENTRY RESULT="UNKNOWN" STUDY_ID="STD-Daoud-et-al-1994">
<DESCRIPTION/>
</QUALITY_ITEM_DATA_ENTRY>
<QUALITY_ITEM_DATA_ENTRY RESULT="UNKNOWN" STUDY_ID="STD-Gao-et-al-2005">
<DESCRIPTION/>
</QUALITY_ITEM_DATA_ENTRY>
<QUALITY_ITEM_DATA_ENTRY RESULT="UNKNOWN" STUDY_ID="STD-Gilmore-et-al-2012">
<DESCRIPTION/>
</QUALITY_ITEM_DATA_ENTRY>
<QUALITY_ITEM_DATA_ENTRY RESULT="UNKNOWN" STUDY_ID="STD-Javid-et-al-2014">
<DESCRIPTION/>
</QUALITY_ITEM_DATA_ENTRY>
<QUALITY_ITEM_DATA_ENTRY RESULT="UNKNOWN" STUDY_ID="STD-Jin-et-al-2007">
<DESCRIPTION/>
</QUALITY_ITEM_DATA_ENTRY>
<QUALITY_ITEM_DATA_ENTRY RESULT="UNKNOWN" STUDY_ID="STD-Konishi-et-al-2012">
<DESCRIPTION/>
</QUALITY_ITEM_DATA_ENTRY>
<QUALITY_ITEM_DATA_ENTRY RESULT="UNKNOWN" STUDY_ID="STD-Lee-et-al-2013_x002a_">
<DESCRIPTION/>
</QUALITY_ITEM_DATA_ENTRY>
<QUALITY_ITEM_DATA_ENTRY RESULT="UNKNOWN" STUDY_ID="STD-Li-and-Howell-2010_x002a_">
<DESCRIPTION/>
</QUALITY_ITEM_DATA_ENTRY>
<QUALITY_ITEM_DATA_ENTRY RESULT="UNKNOWN" STUDY_ID="STD-Lu-et-al-2007">
<DESCRIPTION/>
</QUALITY_ITEM_DATA_ENTRY>
<QUALITY_ITEM_DATA_ENTRY RESULT="UNKNOWN" STUDY_ID="STD-Lu-et-al-2008">
<DESCRIPTION/>
</QUALITY_ITEM_DATA_ENTRY>
<QUALITY_ITEM_DATA_ENTRY RESULT="UNKNOWN" STUDY_ID="STD-Paraskar-et-al-2010">
<DESCRIPTION/>
</QUALITY_ITEM_DATA_ENTRY>
<QUALITY_ITEM_DATA_ENTRY RESULT="UNKNOWN" STUDY_ID="STD-Pastorino-et-al-2008">
<DESCRIPTION/>
</QUALITY_ITEM_DATA_ENTRY>
<QUALITY_ITEM_DATA_ENTRY RESULT="UNKNOWN" STUDY_ID="STD-Patankar-et-al-2013">
<DESCRIPTION/>
</QUALITY_ITEM_DATA_ENTRY>
<QUALITY_ITEM_DATA_ENTRY RESULT="UNKNOWN" STUDY_ID="STD-Patankar-et-al-2013_x002d_1_x002a_">
<DESCRIPTION/>
</QUALITY_ITEM_DATA_ENTRY>
<QUALITY_ITEM_DATA_ENTRY RESULT="UNKNOWN" STUDY_ID="STD-Perkins-et-al-2000">
<DESCRIPTION/>
</QUALITY_ITEM_DATA_ENTRY>
<QUALITY_ITEM_DATA_ENTRY RESULT="UNKNOWN" STUDY_ID="STD-Pu-et-al-2014">
<DESCRIPTION/>
</QUALITY_ITEM_DATA_ENTRY>
<QUALITY_ITEM_DATA_ENTRY RESULT="UNKNOWN" STUDY_ID="STD-Rapoport-et-al-2004">
<DESCRIPTION/>
</QUALITY_ITEM_DATA_ENTRY>
<QUALITY_ITEM_DATA_ENTRY RESULT="UNKNOWN" STUDY_ID="STD-Sengupta-et-al-2012">
<DESCRIPTION/>
</QUALITY_ITEM_DATA_ENTRY>
<QUALITY_ITEM_DATA_ENTRY RESULT="UNKNOWN" STUDY_ID="STD-Shaikh-et-al-2013">
<DESCRIPTION/>
</QUALITY_ITEM_DATA_ENTRY>
<QUALITY_ITEM_DATA_ENTRY RESULT="UNKNOWN" STUDY_ID="STD-Storm-et-al-1994">
<DESCRIPTION/>
</QUALITY_ITEM_DATA_ENTRY>
<QUALITY_ITEM_DATA_ENTRY RESULT="UNKNOWN" STUDY_ID="STD-Tang-et-al-2012">
<DESCRIPTION/>
</QUALITY_ITEM_DATA_ENTRY>
<QUALITY_ITEM_DATA_ENTRY RESULT="UNKNOWN" STUDY_ID="STD-Tong-et-al-2014">
<DESCRIPTION/>
</QUALITY_ITEM_DATA_ENTRY>
<QUALITY_ITEM_DATA_ENTRY RESULT="UNKNOWN" STUDY_ID="STD-Vaage-et-al-1993">
<DESCRIPTION/>
</QUALITY_ITEM_DATA_ENTRY>
<QUALITY_ITEM_DATA_ENTRY RESULT="UNKNOWN" STUDY_ID="STD-Vingerhoeds-et-al-1996">
<DESCRIPTION/>
</QUALITY_ITEM_DATA_ENTRY>
<QUALITY_ITEM_DATA_ENTRY RESULT="UNKNOWN" STUDY_ID="STD-Werner-et-al-2011">
<DESCRIPTION/>
</QUALITY_ITEM_DATA_ENTRY>
<QUALITY_ITEM_DATA_ENTRY RESULT="UNKNOWN" STUDY_ID="STD-Winer-et-al-2010_x002a_">
<DESCRIPTION/>
</QUALITY_ITEM_DATA_ENTRY>
<QUALITY_ITEM_DATA_ENTRY RESULT="UNKNOWN" STUDY_ID="STD-Xiao-et-al-2009">
<DESCRIPTION/>
</QUALITY_ITEM_DATA_ENTRY>
<QUALITY_ITEM_DATA_ENTRY RESULT="UNKNOWN" STUDY_ID="STD-Xu-et-al-2006">
<DESCRIPTION/>
</QUALITY_ITEM_DATA_ENTRY>
<QUALITY_ITEM_DATA_ENTRY RESULT="UNKNOWN" STUDY_ID="STD-Yang-et-al-2014">
<DESCRIPTION/>
</QUALITY_ITEM_DATA_ENTRY>
<QUALITY_ITEM_DATA_ENTRY RESULT="UNKNOWN" STUDY_ID="STD-Ye-et-al-2013">
<DESCRIPTION/>
</QUALITY_ITEM_DATA_ENTRY>
<QUALITY_ITEM_DATA_ENTRY RESULT="UNKNOWN" STUDY_ID="STD-Zeng-et-al-2013">
<DESCRIPTION/>
</QUALITY_ITEM_DATA_ENTRY>
<QUALITY_ITEM_DATA_ENTRY RESULT="UNKNOWN" STUDY_ID="STD-Zhang-et-al-2013">
<DESCRIPTION/>
</QUALITY_ITEM_DATA_ENTRY>
</QUALITY_ITEM_DATA>
</QUALITY_ITEM>
<QUALITY_ITEM CORE_ITEM="YES" ID="QIT-07" LEVEL="STUDY" MODIFIED="2014-10-14 11:46:13 +0200" MODIFIED_BY="[Empty name]" NO="7">
<NAME>Other bias</NAME>
<DESCRIPTION>
<P>Bias due to problems not covered elsewhere in the table</P>
</DESCRIPTION>
<QUALITY_ITEM_DATA>
<QUALITY_ITEM_DATA_ENTRY RESULT="UNKNOWN" STUDY_ID="STD-Ali-et-al-2001">
<DESCRIPTION/>
</QUALITY_ITEM_DATA_ENTRY>
<QUALITY_ITEM_DATA_ENTRY RESULT="UNKNOWN" STUDY_ID="STD-Alogkiozidis-et-al-2009">
<DESCRIPTION/>
</QUALITY_ITEM_DATA_ENTRY>
<QUALITY_ITEM_DATA_ENTRY RESULT="UNKNOWN" STUDY_ID="STD-Ateh-et-al-2011">
<DESCRIPTION/>
</QUALITY_ITEM_DATA_ENTRY>
<QUALITY_ITEM_DATA_ENTRY RESULT="UNKNOWN" STUDY_ID="STD-Chaudhury-et-al-2012">
<DESCRIPTION/>
</QUALITY_ITEM_DATA_ENTRY>
<QUALITY_ITEM_DATA_ENTRY RESULT="UNKNOWN" STUDY_ID="STD-Cirstoiu_x002d_Hapca-et-al-2010">
<DESCRIPTION/>
</QUALITY_ITEM_DATA_ENTRY>
<QUALITY_ITEM_DATA_ENTRY RESULT="UNKNOWN" STUDY_ID="STD-Daoud-et-al-1994">
<DESCRIPTION/>
</QUALITY_ITEM_DATA_ENTRY>
<QUALITY_ITEM_DATA_ENTRY RESULT="UNKNOWN" STUDY_ID="STD-Gao-et-al-2005">
<DESCRIPTION/>
</QUALITY_ITEM_DATA_ENTRY>
<QUALITY_ITEM_DATA_ENTRY RESULT="UNKNOWN" STUDY_ID="STD-Gilmore-et-al-2012">
<DESCRIPTION/>
</QUALITY_ITEM_DATA_ENTRY>
<QUALITY_ITEM_DATA_ENTRY RESULT="UNKNOWN" STUDY_ID="STD-Javid-et-al-2014">
<DESCRIPTION/>
</QUALITY_ITEM_DATA_ENTRY>
<QUALITY_ITEM_DATA_ENTRY RESULT="UNKNOWN" STUDY_ID="STD-Jin-et-al-2007">
<DESCRIPTION/>
</QUALITY_ITEM_DATA_ENTRY>
<QUALITY_ITEM_DATA_ENTRY RESULT="UNKNOWN" STUDY_ID="STD-Konishi-et-al-2012">
<DESCRIPTION/>
</QUALITY_ITEM_DATA_ENTRY>
<QUALITY_ITEM_DATA_ENTRY RESULT="UNKNOWN" STUDY_ID="STD-Lee-et-al-2013_x002a_">
<DESCRIPTION/>
</QUALITY_ITEM_DATA_ENTRY>
<QUALITY_ITEM_DATA_ENTRY RESULT="UNKNOWN" STUDY_ID="STD-Li-and-Howell-2010_x002a_">
<DESCRIPTION/>
</QUALITY_ITEM_DATA_ENTRY>
<QUALITY_ITEM_DATA_ENTRY RESULT="UNKNOWN" STUDY_ID="STD-Lu-et-al-2007">
<DESCRIPTION/>
</QUALITY_ITEM_DATA_ENTRY>
<QUALITY_ITEM_DATA_ENTRY RESULT="UNKNOWN" STUDY_ID="STD-Lu-et-al-2008">
<DESCRIPTION/>
</QUALITY_ITEM_DATA_ENTRY>
<QUALITY_ITEM_DATA_ENTRY RESULT="UNKNOWN" STUDY_ID="STD-Paraskar-et-al-2010">
<DESCRIPTION/>
</QUALITY_ITEM_DATA_ENTRY>
<QUALITY_ITEM_DATA_ENTRY RESULT="UNKNOWN" STUDY_ID="STD-Pastorino-et-al-2008">
<DESCRIPTION/>
</QUALITY_ITEM_DATA_ENTRY>
<QUALITY_ITEM_DATA_ENTRY RESULT="UNKNOWN" STUDY_ID="STD-Patankar-et-al-2013">
<DESCRIPTION/>
</QUALITY_ITEM_DATA_ENTRY>
<QUALITY_ITEM_DATA_ENTRY RESULT="UNKNOWN" STUDY_ID="STD-Patankar-et-al-2013_x002d_1_x002a_">
<DESCRIPTION/>
</QUALITY_ITEM_DATA_ENTRY>
<QUALITY_ITEM_DATA_ENTRY RESULT="UNKNOWN" STUDY_ID="STD-Perkins-et-al-2000">
<DESCRIPTION/>
</QUALITY_ITEM_DATA_ENTRY>
<QUALITY_ITEM_DATA_ENTRY RESULT="UNKNOWN" STUDY_ID="STD-Pu-et-al-2014">
<DESCRIPTION/>
</QUALITY_ITEM_DATA_ENTRY>
<QUALITY_ITEM_DATA_ENTRY RESULT="UNKNOWN" STUDY_ID="STD-Rapoport-et-al-2004">
<DESCRIPTION/>
</QUALITY_ITEM_DATA_ENTRY>
<QUALITY_ITEM_DATA_ENTRY RESULT="UNKNOWN" STUDY_ID="STD-Sengupta-et-al-2012">
<DESCRIPTION/>
</QUALITY_ITEM_DATA_ENTRY>
<QUALITY_ITEM_DATA_ENTRY RESULT="UNKNOWN" STUDY_ID="STD-Shaikh-et-al-2013">
<DESCRIPTION/>
</QUALITY_ITEM_DATA_ENTRY>
<QUALITY_ITEM_DATA_ENTRY RESULT="UNKNOWN" STUDY_ID="STD-Storm-et-al-1994">
<DESCRIPTION/>
</QUALITY_ITEM_DATA_ENTRY>
<QUALITY_ITEM_DATA_ENTRY RESULT="UNKNOWN" STUDY_ID="STD-Tang-et-al-2012">
<DESCRIPTION/>
</QUALITY_ITEM_DATA_ENTRY>
<QUALITY_ITEM_DATA_ENTRY RESULT="UNKNOWN" STUDY_ID="STD-Tong-et-al-2014">
<DESCRIPTION/>
</QUALITY_ITEM_DATA_ENTRY>
<QUALITY_ITEM_DATA_ENTRY RESULT="UNKNOWN" STUDY_ID="STD-Vaage-et-al-1993">
<DESCRIPTION/>
</QUALITY_ITEM_DATA_ENTRY>
<QUALITY_ITEM_DATA_ENTRY RESULT="UNKNOWN" STUDY_ID="STD-Vingerhoeds-et-al-1996">
<DESCRIPTION/>
</QUALITY_ITEM_DATA_ENTRY>
<QUALITY_ITEM_DATA_ENTRY RESULT="UNKNOWN" STUDY_ID="STD-Werner-et-al-2011">
<DESCRIPTION/>
</QUALITY_ITEM_DATA_ENTRY>
<QUALITY_ITEM_DATA_ENTRY RESULT="UNKNOWN" STUDY_ID="STD-Winer-et-al-2010_x002a_">
<DESCRIPTION/>
</QUALITY_ITEM_DATA_ENTRY>
<QUALITY_ITEM_DATA_ENTRY RESULT="UNKNOWN" STUDY_ID="STD-Xiao-et-al-2009">
<DESCRIPTION/>
</QUALITY_ITEM_DATA_ENTRY>
<QUALITY_ITEM_DATA_ENTRY RESULT="UNKNOWN" STUDY_ID="STD-Xu-et-al-2006">
<DESCRIPTION/>
</QUALITY_ITEM_DATA_ENTRY>
<QUALITY_ITEM_DATA_ENTRY RESULT="UNKNOWN" STUDY_ID="STD-Yang-et-al-2014">
<DESCRIPTION/>
</QUALITY_ITEM_DATA_ENTRY>
<QUALITY_ITEM_DATA_ENTRY RESULT="UNKNOWN" STUDY_ID="STD-Ye-et-al-2013">
<DESCRIPTION/>
</QUALITY_ITEM_DATA_ENTRY>
<QUALITY_ITEM_DATA_ENTRY RESULT="UNKNOWN" STUDY_ID="STD-Zeng-et-al-2013">
<DESCRIPTION/>
</QUALITY_ITEM_DATA_ENTRY>
<QUALITY_ITEM_DATA_ENTRY RESULT="UNKNOWN" STUDY_ID="STD-Zhang-et-al-2013">
<DESCRIPTION/>
</QUALITY_ITEM_DATA_ENTRY>
</QUALITY_ITEM_DATA>
</QUALITY_ITEM>
</QUALITY_ITEMS>
<SOF_TABLES/>
<ADDITIONAL_TABLES/>
<ANALYSES_AND_DATA CALCULATED_DATA="YES" MODIFIED="2015-07-16 17:03:52 +0200" MODIFIED_BY="[Empty name]">
<COMPARISON ID="CMP-001" MODIFIED="2015-07-16 16:25:22 +0200" MODIFIED_BY="[Empty name]" NO="1">
<NAME>Time-to-event</NAME>
<IV_OUTCOME CHI2="0.0" CI_END="0.531318871915499" CI_START="0.22949178936872852" CI_STUDY="95" CI_TOTAL="95" DF="0" EFFECT_SIZE="0.34918951679748655" ESTIMABLE="NO" I2="0.0" I2_Q="0.0" ID="CMP-001.01" LOG_CI_END="-0.27464475811020234" LOG_CI_START="-0.6392328477983608" LOG_DATA="YES" LOG_EFFECT_SIZE="-0.4569388029542816" MODIFIED="2015-07-16 16:25:22 +0200" MODIFIED_BY="[Empty name]" NO="1" P_CHI2="1.7222590464882614E-8" P_Q="0.0" P_Z="8.976119926742153E-7" Q="0.0" RANDOM="YES" SCALE="290.49" SHOW_PARTICIPANTS="YES" SORT_BY="EFFECT_SIZE" STUDIES="17" SUBGROUPS="NO" SUBGROUP_TEST="NO" TAU2="NaN" TOTALS="SUB" TOTAL_1="213" TOTAL_2="169" WEIGHT="0.0" Z="4.912851638654746">
<NAME>Survival (Overall)</NAME>
<GROUP_LABEL_1>Favours [experimental]</GROUP_LABEL_1>
<GROUP_LABEL_2>Control</GROUP_LABEL_2>
<GRAPH_LABEL_1>Favours [experimental]</GRAPH_LABEL_1>
<GRAPH_LABEL_2>Favours [control]</GRAPH_LABEL_2>
<EFFECT_MEASURE>Hazard Ratio</EFFECT_MEASURE>
<IV_DATA CI_END="6.218782903538075E147" CI_START="4.82606770340457E-160" EFFECT_SIZE="1.7324048985514552E-6" ESTIMABLE="YES" ESTIMATE="-13.266" LOG_CI_END="147.79370539594504" LOG_CI_START="-159.3164065898021" LOG_EFFECT_SIZE="-5.761350596928539" MODIFIED="2015-04-14 16:59:12 +0200" MODIFIED_BY="[Empty name]" ORDER="93" SE="180.398" STUDY_ID="STD-Chaudhury-et-al-2012" TOTAL_1="6" TOTAL_2="3" WEIGHT="0.0">
<FOOTNOTE>Carboplatin loaded FRa targeted liposomes vs free carboplatin (15 mg/kg)</FOOTNOTE>
</IV_DATA>
<IV_DATA CI_END="3.8602663659475604E200" CI_START="1.4366082137149184E-212" EFFECT_SIZE="2.3549289518895775E-6" ESTIMABLE="YES" ESTIMATE="-12.959" LOG_CI_END="200.58661727287642" LOG_CI_START="-211.8426616548449" LOG_EFFECT_SIZE="-5.6280221909842405" MODIFIED="2015-04-14 17:35:58 +0200" MODIFIED_BY="[Empty name]" ORDER="299" SE="242.263" STUDY_ID="STD-Yang-et-al-2014" TOTAL_1="5" TOTAL_2="5" WEIGHT="0.0">
<FOOTNOTE>PTX/PEG-PSA vs free taxol (20 mg/kg)</FOOTNOTE>
</IV_DATA>
<IV_DATA CI_END="3.2436188122212633E28" CI_START="9.278931490566703E-39" EFFECT_SIZE="1.7348578253019656E-5" ESTIMABLE="YES" ESTIMATE="-10.962" LOG_CI_END="28.511029810558842" LOG_CI_START="-38.032502031805734" LOG_EFFECT_SIZE="-4.760736110623446" MODIFIED="2015-04-14 17:00:01 +0200" MODIFIED_BY="[Empty name]" ORDER="77" SE="39.088" STUDY_ID="STD-Cirstoiu_x002d_Hapca-et-al-2010" TOTAL_1="3" TOTAL_2="2" WEIGHT="0.0">
<FOOTNOTE>Teatment initiated on day 3: NPs-TX-HER2 vs free PTX (initial: 20mg/kg; subsequent 10mg/kg)</FOOTNOTE>
</IV_DATA>
<IV_DATA CI_END="3.3554468910550626E29" CI_START="1.0061143979741916E-37" EFFECT_SIZE="1.8373795004647954E-4" ESTIMABLE="YES" ESTIMATE="-8.602" LOG_CI_END="29.525750369331938" LOG_CI_START="-36.99735263599549" LOG_EFFECT_SIZE="-3.735801133331772" MODIFIED="2015-04-14 16:59:16 +0200" MODIFIED_BY="[Empty name]" ORDER="76" SE="39.076" STUDY_ID="STD-Cirstoiu_x002d_Hapca-et-al-2010" TOTAL_1="3" TOTAL_2="2" WEIGHT="0.0">
<FOOTNOTE>Teatment initiated on day 3: NPs-TX-RIT(anti-CD20) vs free PTX (initial: 20mg/kg; subsequent 10mg/kg)</FOOTNOTE>
</IV_DATA>
<IV_DATA CI_END="0.5601988958169872" CI_START="5.650837471315422E-4" EFFECT_SIZE="0.017792113173741214" ESTIMABLE="YES" ESTIMATE="-4.029" LOG_CI_END="-0.25165775153005515" LOG_CI_START="-3.2478871836463483" LOG_EFFECT_SIZE="-1.7497724675882016" MODIFIED="2015-04-14 17:00:24 +0200" MODIFIED_BY="[Empty name]" ORDER="96" SE="1.76" STUDY_ID="STD-Konishi-et-al-2012" TOTAL_1="10" TOTAL_2="5" WEIGHT="0.0">
<FOOTNOTE>IHL-305 vs free irinotecan hydrochloride (45mg/kg)</FOOTNOTE>
</IV_DATA>
<IV_DATA CI_END="0.30961085491877366" CI_START="0.0044025959507505074" EFFECT_SIZE="0.03692006901637368" ESTIMABLE="YES" ESTIMATE="-3.299" LOG_CI_END="-0.5091838214107091" LOG_CI_START="-2.3562911701869464" LOG_EFFECT_SIZE="-1.4327374957988277" MODIFIED="2015-04-14 17:15:51 +0200" MODIFIED_BY="[Empty name]" ORDER="286" SE="1.085" STUDY_ID="STD-Pu-et-al-2014" TOTAL_1="5" TOTAL_2="3" WEIGHT="0.0">
<FOOTNOTE>TPLMBs+ultrasound (targeted to LHRH) Free PTX+ultrasound (20 mg/kg)</FOOTNOTE>
</IV_DATA>
<IV_DATA CI_END="0.2401064313071608" CI_START="0.006622204159528902" EFFECT_SIZE="0.039875228001002336" ESTIMABLE="YES" ESTIMATE="-3.222" LOG_CI_END="-0.6195962071074693" LOG_CI_START="-2.1789974342770853" LOG_EFFECT_SIZE="-1.3992968206922773" MODIFIED="2015-04-14 17:29:37 +0200" MODIFIED_BY="[Empty name]" ORDER="72" SE="0.916" STUDY_ID="STD-Winer-et-al-2010_x002a_" TOTAL_1="5" TOTAL_2="5" WEIGHT="0.0">
<FOOTNOTE>F3-Cis-NP vs blank+free Cis (75 ug/kg IV)</FOOTNOTE>
</IV_DATA>
<IV_DATA CI_END="0.4859930354211805" CI_START="0.00561429635199539" EFFECT_SIZE="0.05223513114619603" ESTIMABLE="YES" ESTIMATE="-2.952" LOG_CI_END="-0.3133699543998933" LOG_CI_START="-2.250704666756905" LOG_EFFECT_SIZE="-1.2820373105783993" MODIFIED="2015-04-14 16:59:15 +0200" MODIFIED_BY="[Empty name]" ORDER="78" SE="1.138" STUDY_ID="STD-Cirstoiu_x002d_Hapca-et-al-2010" TOTAL_1="3" TOTAL_2="2" WEIGHT="0.0">
<FOOTNOTE>Teatment initiated on day 5: NPs-TX-HER2 vs free PTX (initial: 20mg/kg; subsequent 10mg/kg)</FOOTNOTE>
</IV_DATA>
<IV_DATA CI_END="0.7085590700271971" CI_START="0.0074504700841658755" EFFECT_SIZE="0.07265740261048442" ESTIMABLE="YES" ESTIMATE="-2.622" LOG_CI_END="-0.14962393833466367" LOG_CI_START="-2.127816324765989" LOG_EFFECT_SIZE="-1.1387201315503261" MODIFIED="2015-04-14 17:17:13 +0200" MODIFIED_BY="[Empty name]" ORDER="262" SE="1.162" STUDY_ID="STD-Shaikh-et-al-2013" TOTAL_1="4" TOTAL_2="6" WEIGHT="0.0">
<FOOTNOTE>Encapsulated DOX and IRR (10 umol/kg) vs free DOX and free IRI (10 umol/kg)</FOOTNOTE>
</IV_DATA>
<IV_DATA CI_END="0.28851165117245914" CI_START="0.03340732166496132" EFFECT_SIZE="0.09817536113917512" ESTIMABLE="YES" ESTIMATE="-2.321" LOG_CI_END="-0.5398366437292768" LOG_CI_START="-1.4761583412656183" LOG_EFFECT_SIZE="-1.0079974924974475" MODIFIED="2015-04-14 17:13:22 +0200" MODIFIED_BY="[Empty name]" ORDER="64" SE="0.55" STUDY_ID="STD-Pastorino-et-al-2008" TOTAL_1="10" TOTAL_2="5" WEIGHT="0.0">
<FOOTNOTE>TVT-Dox vs free dox (5 mg/kg)</FOOTNOTE>
</IV_DATA>
<IV_DATA CI_END="0.42391636812498584" CI_START="0.05308924509637677" EFFECT_SIZE="0.15001799881265335" ESTIMABLE="YES" ESTIMATE="-1.897" LOG_CI_END="-0.37271981426659506" LOG_CI_START="-1.2749934500743425" LOG_EFFECT_SIZE="-0.8238566321704687" MODIFIED="2015-04-14 17:12:34 +0200" MODIFIED_BY="[Empty name]" ORDER="63" SE="0.53" STUDY_ID="STD-Pastorino-et-al-2008" TOTAL_1="10" TOTAL_2="5" WEIGHT="0.0">
<FOOTNOTE>Caelyx vs free Dox (5 mg/kg)</FOOTNOTE>
</IV_DATA>
<IV_DATA CI_END="0.38596171153819664" CI_START="0.059965679265895376" EFFECT_SIZE="0.15213302140894833" ESTIMABLE="YES" ESTIMATE="-1.883" LOG_CI_END="-0.4134557763967666" LOG_CI_START="-1.2220972424508798" LOG_EFFECT_SIZE="-0.8177765094238232" MODIFIED="2015-04-14 17:13:59 +0200" MODIFIED_BY="[Empty name]" ORDER="95" SE="0.475" STUDY_ID="STD-Patankar-et-al-2013" TOTAL_1="14" TOTAL_2="13" WEIGHT="0.0">
<FOOTNOTE>Topophore C vs free topotecan (5 mg/kg)</FOOTNOTE>
</IV_DATA>
<IV_DATA CI_END="0.9757869109738845" CI_START="0.03325703502125283" EFFECT_SIZE="0.1801437744456871" ESTIMABLE="YES" ESTIMATE="-1.714" LOG_CI_END="-0.010645011730967812" LOG_CI_START="-1.4781164722333795" LOG_EFFECT_SIZE="-0.7443807419821736" MODIFIED="2015-04-14 17:16:05 +0200" MODIFIED_BY="[Empty name]" ORDER="285" SE="0.862" STUDY_ID="STD-Pu-et-al-2014" TOTAL_1="5" TOTAL_2="3" WEIGHT="0.0">
<FOOTNOTE>NPLMBs+ultrasound (nontargeted) vs free PTX+ultrasound (20 mg/kg)</FOOTNOTE>
</IV_DATA>
<IV_DATA CI_END="0.8565627232038341" CI_START="0.041870562353685484" EFFECT_SIZE="0.18937994326683266" ESTIMABLE="YES" ESTIMATE="-1.664" LOG_CI_END="-0.06724082961157186" LOG_CI_START="-1.37809120616245" LOG_EFFECT_SIZE="-0.722666017887011" MODIFIED="2015-04-14 17:29:16 +0200" MODIFIED_BY="[Empty name]" ORDER="70" SE="0.77" STUDY_ID="STD-Winer-et-al-2010_x002a_" TOTAL_1="5" TOTAL_2="5" WEIGHT="0.0">
<FOOTNOTE>F3-Cis-NP vs blank+free Cis (150 ug/kg; IP/IV)</FOOTNOTE>
</IV_DATA>
<IV_DATA CI_END="0.6338768407908002" CI_START="0.06733336505354429" EFFECT_SIZE="0.20659395131502356" ESTIMABLE="YES" ESTIMATE="-1.577" LOG_CI_END="-0.19799511524253058" LOG_CI_START="-1.1717696806803257" LOG_EFFECT_SIZE="-0.6848823979614281" MODIFIED="2015-04-14 17:24:46 +0200" MODIFIED_BY="[Empty name]" ORDER="267" SE="0.572" STUDY_ID="STD-Tong-et-al-2014" TOTAL_1="10" TOTAL_2="3" WEIGHT="0.0">
<FOOTNOTE>FA-PTX-NP vs free PTX (20 mg/kg; IP)</FOOTNOTE>
</IV_DATA>
<IV_DATA CI_END="1.583257530472047" CI_START="0.03305823906792177" EFFECT_SIZE="0.22877872704522242" ESTIMABLE="YES" ESTIMATE="-1.475" LOG_CI_END="0.19955156234576638" LOG_CI_START="-1.4807202839603595" LOG_EFFECT_SIZE="-0.6405843608072965" MODIFIED="2015-04-14 16:59:14 +0200" MODIFIED_BY="[Empty name]" ORDER="84" SE="0.987" STUDY_ID="STD-Cirstoiu_x002d_Hapca-et-al-2010" TOTAL_1="3" TOTAL_2="2" WEIGHT="0.0">
<FOOTNOTE>Teatment initiated on day 5: NPs-TX-RIT (anti-CD20) vs free PTX (initial: 20mg/kg; subsequent 10mg/kg)</FOOTNOTE>
</IV_DATA>
<IV_DATA CI_END="0.763763846419506" CI_START="0.12486734304410506" EFFECT_SIZE="0.30881897968801986" ESTIMABLE="YES" ESTIMATE="-1.175" LOG_CI_END="-0.11704090327105744" LOG_CI_START="-0.9035511292015843" LOG_EFFECT_SIZE="-0.5102960162363209" MODIFIED="2015-04-14 17:21:30 +0200" MODIFIED_BY="[Empty name]" ORDER="69" SE="0.462" STUDY_ID="STD-Tang-et-al-2012" TOTAL_1="12" TOTAL_2="12" WEIGHT="0.0">
<FOOTNOTE>Cisplatin-MP vs free Cisplatin (2 ug/g)</FOOTNOTE>
</IV_DATA>
<IV_DATA CI_END="1.384713773578996" CI_START="0.07703515086105288" EFFECT_SIZE="0.3266062376119534" ESTIMABLE="YES" ESTIMATE="-1.119" LOG_CI_END="0.14136001209961005" LOG_CI_START="-1.1133110625990876" LOG_EFFECT_SIZE="-0.4859755252497388" MODIFIED="2015-04-14 17:29:38 +0200" MODIFIED_BY="[Empty name]" ORDER="71" SE="0.737" STUDY_ID="STD-Winer-et-al-2010_x002a_" TOTAL_1="5" TOTAL_2="5" WEIGHT="0.0">
<FOOTNOTE>F3-Cis-NP vs blank+free Cis (75ug/kg; IP)</FOOTNOTE>
</IV_DATA>
<IV_DATA CI_END="1.2640605898775095" CI_START="0.13181850961882305" EFFECT_SIZE="0.4081991952779227" ESTIMABLE="YES" ESTIMATE="-0.896" LOG_CI_END="0.10176789136630619" LOG_CI_START="-0.8800236029369336" LOG_EFFECT_SIZE="-0.3891278557853136" MODIFIED="2015-04-14 17:08:07 +0200" MODIFIED_BY="[Empty name]" ORDER="89" SE="0.5767091837" STUDY_ID="STD-Lee-et-al-2013_x002a_" TOTAL_1="10" TOTAL_2="10" WEIGHT="0.0">
<FOOTNOTE>Paclitaxel-NS (25 mg/kg; IP) vs free taxol (15 mg/kg; IV)</FOOTNOTE>
</IV_DATA>
<IV_DATA CI_END="1.541653561356098" CI_START="0.10808302669438422" EFFECT_SIZE="0.4081991952779227" ESTIMABLE="YES" ESTIMATE="-0.896" LOG_CI_END="0.1879867905143587" LOG_CI_START="-0.9662425020849861" LOG_EFFECT_SIZE="-0.3891278557853136" MODIFIED="2015-04-14 17:32:37 +0200" MODIFIED_BY="[Empty name]" ORDER="73" SE="0.678" STUDY_ID="STD-Xiao-et-al-2009" TOTAL_1="5" TOTAL_2="5" WEIGHT="0.0">
<FOOTNOTE>PTX NP vs free taxol (20 mg/kg)</FOOTNOTE>
</IV_DATA>
<IV_DATA CI_END="1.1214490773769488" CI_START="0.15249527483078246" EFFECT_SIZE="0.41354042760451515" ESTIMABLE="YES" ESTIMATE="-0.883" LOG_CI_END="0.049779557975790284" LOG_CI_START="-0.816743613016933" LOG_EFFECT_SIZE="-0.38348202752057137" MODIFIED="2015-04-14 17:24:44 +0200" MODIFIED_BY="[Empty name]" ORDER="266" SE="0.509" STUDY_ID="STD-Tong-et-al-2014" TOTAL_1="10" TOTAL_2="3" WEIGHT="0.0">
<FOOTNOTE>PTX-NP vs Free PTX (20 mg/kg; IP)</FOOTNOTE>
</IV_DATA>
<IV_DATA CI_END="1.3325554620861781" CI_START="0.12833663598180908" EFFECT_SIZE="0.41354042760451515" ESTIMABLE="YES" ESTIMATE="-0.883" LOG_CI_END="0.12468529377869762" LOG_CI_START="-0.8916493488198404" LOG_EFFECT_SIZE="-0.38348202752057137" MODIFIED="2015-04-14 17:08:57 +0200" MODIFIED_BY="[Empty name]" ORDER="66" SE="0.597" STUDY_ID="STD-Li-and-Howell-2010_x002a_" TOTAL_1="7" TOTAL_2="7" WEIGHT="0.0">
<FOOTNOTE>Hyplat (5 mg/kg) vs free cisplatin (10 mg/kg)</FOOTNOTE>
</IV_DATA>
<IV_DATA CI_END="1.9771408775506236" CI_START="0.09184510153371603" EFFECT_SIZE="0.4261346085981487" ESTIMABLE="YES" ESTIMATE="-0.853" LOG_CI_END="0.29603761527375844" LOG_CI_START="-1.0369440014007059" LOG_EFFECT_SIZE="-0.3704531930634738" MODIFIED="2015-04-14 17:16:34 +0200" MODIFIED_BY="[Empty name]" ORDER="65" SE="0.783" STUDY_ID="STD-Rapoport-et-al-2004" TOTAL_1="5" TOTAL_2="5" WEIGHT="0.0">
<FOOTNOTE>P-105 DOX vs free DOX (3 mg/kg)</FOOTNOTE>
</IV_DATA>
<IV_DATA CI_END="1.371550643379176" CI_START="0.1924455627310847" EFFECT_SIZE="0.5137595112299983" ESTIMABLE="YES" ESTIMATE="-0.666" LOG_CI_END="0.13721184820307708" LOG_CI_START="-0.7156920980982086" LOG_EFFECT_SIZE="-0.2892401249475658" MODIFIED="2015-04-14 17:11:47 +0200" MODIFIED_BY="[Empty name]" ORDER="90" SE="0.501" STUDY_ID="STD-Lu-et-al-2008" TOTAL_1="8" TOTAL_2="17" WEIGHT="0.0">
<FOOTNOTE>Single dose priming TPM PTX vs single dose free PTX (40mg/kg)</FOOTNOTE>
</IV_DATA>
<IV_DATA CI_END="1.140555091061332" CI_START="0.6666333623160304" EFFECT_SIZE="0.8719702261321094" ESTIMABLE="YES" ESTIMATE="-0.137" LOG_CI_END="0.05711626739968979" LOG_CI_START="-0.1761129554411808" LOG_EFFECT_SIZE="-0.059498344020745525" MODIFIED="2015-04-14 17:24:43 +0200" MODIFIED_BY="[Empty name]" ORDER="268" SE="0.137" STUDY_ID="STD-Tong-et-al-2014" TOTAL_1="10" TOTAL_2="3" WEIGHT="0.0">
<FOOTNOTE>FA-PTX-NP vs free PTX (20 mg/kg; IV)</FOOTNOTE>
</IV_DATA>
<IV_DATA CI_END="2.5973779631730616" CI_START="0.3850036514433039" EFFECT_SIZE="1.0" ESTIMABLE="YES" ESTIMATE="0.0" LOG_CI_END="0.41453515154563486" LOG_CI_START="-0.41453515154563486" LOG_EFFECT_SIZE="0.0" MODIFIED="2015-04-14 16:59:03 +0200" MODIFIED_BY="[Empty name]" ORDER="279" SE="0.487" STUDY_ID="STD-Javid-et-al-2014" TOTAL_1="12" TOTAL_2="12" WEIGHT="0.0">
<FOOTNOTE>DOX-PEG-SPIO vs Free DOX (10mg/kg)</FOOTNOTE>
</IV_DATA>
<IV_DATA CI_END="2.6229569294056496" CI_START="0.38124911194275524" EFFECT_SIZE="1.0" ESTIMABLE="YES" ESTIMATE="0.0" LOG_CI_END="0.4187911592617091" LOG_CI_START="-0.4187911592617091" LOG_EFFECT_SIZE="0.0" MODIFIED="2015-04-14 16:58:39 +0200" MODIFIED_BY="[Empty name]" ORDER="278" SE="0.492" STUDY_ID="STD-Javid-et-al-2014" TOTAL_1="12" TOTAL_2="12" WEIGHT="0.0">
<FOOTNOTE>PTX-PEG-SPIO vs Free DOX (10mg/kg)</FOOTNOTE>
</IV_DATA>
<IV_DATA CI_END="4.519574654853173" CI_START="0.4072134081921537" EFFECT_SIZE="1.3566250030062241" ESTIMABLE="YES" ESTIMATE="0.305" LOG_CI_END="0.6550975645144134" LOG_CI_START="-0.39017793055342975" LOG_EFFECT_SIZE="0.13245981698049183" MODIFIED="2015-04-14 16:59:09 +0200" MODIFIED_BY="[Empty name]" ORDER="92" SE="0.614" STUDY_ID="STD-Chaudhury-et-al-2012" TOTAL_1="6" TOTAL_2="3" WEIGHT="0.0">
<FOOTNOTE>Carboplatin loaded non targeted liposomes vs free carboplatin (15 mg/kg)</FOOTNOTE>
</IV_DATA>
<IV_DATA CI_END="15.934624083812608" CI_START="0.9777567546664503" EFFECT_SIZE="3.947174474357382" ESTIMABLE="YES" ESTIMATE="1.373" LOG_CI_END="1.2023418224221423" LOG_CI_START="-0.009769175115812682" LOG_EFFECT_SIZE="0.5962863236531648" MODIFIED="2015-04-14 17:15:50 +0200" MODIFIED_BY="[Empty name]" ORDER="284" SE="0.712" STUDY_ID="STD-Pu-et-al-2014" TOTAL_1="5" TOTAL_2="3" WEIGHT="0.0">
<FOOTNOTE>TPLMBs (targeted to LHRH) vs free PTX (20 mg/kg)</FOOTNOTE>
</IV_DATA>
<IV_DATA CI_END="21.543908243052492" CI_START="1.152469352735543" EFFECT_SIZE="4.982839952102077" ESTIMABLE="YES" ESTIMATE="1.606" LOG_CI_END="1.3333244907181199" LOG_CI_START="0.061629385155125144" LOG_EFFECT_SIZE="0.6974769379366225" MODIFIED="2015-04-14 17:15:52 +0200" MODIFIED_BY="[Empty name]" ORDER="283" SE="0.747" STUDY_ID="STD-Pu-et-al-2014" TOTAL_1="5" TOTAL_2="3" WEIGHT="0.0">
<FOOTNOTE>NPLMBs (nontargeted) vs free PTX (20 mg/kg)</FOOTNOTE>
</IV_DATA>
</IV_OUTCOME>
<IV_OUTCOME CHI2="79.84148828838643" CI_END="0.5439035446274322" CI_START="0.23688142770345416" CI_STUDY="95" CI_TOTAL="95" DF="26" EFFECT_SIZE="0.3589437952999265" ESTIMABLE="YES" I2="67.43547677106376" I2_Q="0.0" ID="CMP-001.02" LOG_CI_END="-0.2644781108720545" LOG_CI_START="-0.6254689880830285" LOG_DATA="YES" LOG_EFFECT_SIZE="-0.44497354947754153" MODIFIED="2015-04-14 15:56:12 +0200" MODIFIED_BY="[Empty name]" NO="2" P_CHI2="2.2176930503103875E-7" P_Q="0.5769963670959293" P_Z="1.3525040711007645E-6" Q="2.8864949462234204" RANDOM="YES" SCALE="1000.0" SHOW_PARTICIPANTS="NO" SORT_BY="USER" STUDIES="14" SUBGROUPS="YES" SUBGROUP_TEST="NO" TAU2="0.6768040373693357" TOTALS="SUB" TOTAL_1="0" TOTAL_2="0" WEIGHT="499.99999999999994" Z="4.831879064573881">
<NAME>Survival by cell line (hazard ratio)</NAME>
<GROUP_LABEL_1>Encapsulated drug</GROUP_LABEL_1>
<GROUP_LABEL_2>Free drug</GROUP_LABEL_2>
<GRAPH_LABEL_1>Favours [experimental]</GRAPH_LABEL_1>
<GRAPH_LABEL_2>Favours [control]</GRAPH_LABEL_2>
<EFFECT_MEASURE>Hazard Ratio</EFFECT_MEASURE>
<IV_SUBGROUP CHI2="15.806908226576754" CI_END="0.7346973808777166" CI_START="0.22550063629864944" DF="8" EFFECT_SIZE="0.40703160427032725" ESTIMABLE="YES" I2="49.38921713640814" ID="CMP-001.02.01" LOG_CI_END="-0.1338915083690202" LOG_CI_START="-0.6468522283288037" LOG_EFFECT_SIZE="-0.39037186834891197" MODIFIED="2014-10-13 13:33:14 +0200" MODIFIED_BY="[Empty name]" NO="1" P_CHI2="0.04522880487489256" P_Z="0.0028531479264983298" STUDIES="4" TAU2="0.3023320353702365" TOTAL_1="0" TOTAL_2="0" WEIGHT="99.99999999999997" Z="2.983132129888871">
<NAME>Skov-3</NAME>
<IV_DATA CI_END="1.541653561356098" CI_START="0.10808302669438422" EFFECT_SIZE="0.4081991952779227" ESTIMABLE="YES" ESTIMATE="-0.896" LOG_CI_END="0.1879867905143587" LOG_CI_START="-0.9662425020849861" LOG_EFFECT_SIZE="-0.3891278557853136" MODIFIED="2014-10-08 15:42:06 +0200" MODIFIED_BY="[Empty name]" ORDER="73" SE="0.678" STUDY_ID="STD-Xiao-et-al-2009" TOTAL_1="0" TOTAL_2="0" WEIGHT="11.914595812109416">
<FOOTNOTE>20mg/kg PTX NP vs 20 mg/kg Taxol</FOOTNOTE>
</IV_DATA>
<IV_DATA CI_END="3.3554468910550626E29" CI_START="1.0061143979741916E-37" EFFECT_SIZE="1.8373795004647954E-4" ESTIMABLE="YES" ESTIMATE="-8.602" LOG_CI_END="29.525750369331938" LOG_CI_START="-36.99735263599549" LOG_EFFECT_SIZE="-3.735801133331772" MODIFIED="2014-10-08 15:42:06 +0200" MODIFIED_BY="[Empty name]" ORDER="76" SE="39.076" STUDY_ID="STD-Cirstoiu_x002d_Hapca-et-al-2010" TOTAL_1="0" TOTAL_2="0" WEIGHT="0.0059447999009542615">
<FOOTNOTE>Teatment initiated on day 3: NPs-TX-RIT vs free PTX</FOOTNOTE>
</IV_DATA>
<IV_DATA CI_END="3.2436188122212633E28" CI_START="9.278931490566703E-39" EFFECT_SIZE="1.7348578253019656E-5" ESTIMABLE="YES" ESTIMATE="-10.962" LOG_CI_END="28.511029810558842" LOG_CI_START="-38.032502031805734" LOG_EFFECT_SIZE="-4.760736110623446" MODIFIED="2014-10-08 15:42:06 +0200" MODIFIED_BY="[Empty name]" ORDER="77" SE="39.088" STUDY_ID="STD-Cirstoiu_x002d_Hapca-et-al-2010" TOTAL_1="0" TOTAL_2="0" WEIGHT="0.005941151080992623">
<FOOTNOTE>Teatment initiated on day 3: NPs-TX-HER vs free PTX</FOOTNOTE>
</IV_DATA>
<IV_DATA CI_END="0.4859930354211805" CI_START="0.00561429635199539" EFFECT_SIZE="0.05223513114619603" ESTIMABLE="YES" ESTIMATE="-2.952" LOG_CI_END="-0.3133699543998933" LOG_CI_START="-2.250704666756905" LOG_EFFECT_SIZE="-1.2820373105783993" MODIFIED="2014-10-08 15:42:06 +0200" MODIFIED_BY="[Empty name]" ORDER="78" SE="1.138" STUDY_ID="STD-Cirstoiu_x002d_Hapca-et-al-2010" TOTAL_1="0" TOTAL_2="0" WEIGHT="5.683766916960229">
<FOOTNOTE>Teatment initiated on day 5: NPs-TX-HER vs free PTX</FOOTNOTE>
</IV_DATA>
<IV_DATA CI_END="1.583257530472047" CI_START="0.03305823906792177" EFFECT_SIZE="0.22877872704522242" ESTIMABLE="YES" ESTIMATE="-1.475" LOG_CI_END="0.19955156234576638" LOG_CI_START="-1.4807202839603595" LOG_EFFECT_SIZE="-0.6405843608072965" MODIFIED="2014-10-08 15:42:06 +0200" MODIFIED_BY="[Empty name]" ORDER="84" SE="0.987" STUDY_ID="STD-Cirstoiu_x002d_Hapca-et-al-2010" TOTAL_1="0" TOTAL_2="0" WEIGHT="7.1124995689088">
<FOOTNOTE>Teatment initiated on day 5: NPs-TX-RIT vs free PTX</FOOTNOTE>
</IV_DATA>
<IV_DATA CI_END="1.371550643379176" CI_START="0.1924455627310847" EFFECT_SIZE="0.5137595112299983" ESTIMABLE="YES" ESTIMATE="-0.666" LOG_CI_END="0.13721184820307708" LOG_CI_START="-0.7156920980982086" LOG_EFFECT_SIZE="-0.2892401249475658" MODIFIED="2014-10-08 15:42:06 +0200" MODIFIED_BY="[Empty name]" ORDER="90" SE="0.501" STUDY_ID="STD-Lu-et-al-2008" TOTAL_1="0" TOTAL_2="0" WEIGHT="16.40804449296541">
<FOOTNOTE>Single dose priming TPM PTX 40mg/kg vs Single dose free PTX 40mg/kg</FOOTNOTE>
</IV_DATA>
<IV_DATA CI_END="1.1214490773769488" CI_START="0.15249527483078246" EFFECT_SIZE="0.41354042760451515" ESTIMABLE="YES" ESTIMATE="-0.883" LOG_CI_END="0.049779557975790284" LOG_CI_START="-0.816743613016933" LOG_EFFECT_SIZE="-0.38348202752057137" MODIFIED="2014-10-08 15:42:06 +0200" MODIFIED_BY="[Empty name]" ORDER="266" SE="0.509" STUDY_ID="STD-Tong-et-al-2014" TOTAL_1="0" TOTAL_2="0" WEIGHT="16.171895719868733">
<FOOTNOTE>Free PTX ip vs PTX-NP ip</FOOTNOTE>
</IV_DATA>
<IV_DATA CI_END="0.6338768407908002" CI_START="0.06733336505354429" EFFECT_SIZE="0.20659395131502356" ESTIMABLE="YES" ESTIMATE="-1.577" LOG_CI_END="-0.19799511524253058" LOG_CI_START="-1.1717696806803257" LOG_EFFECT_SIZE="-0.6848823979614281" MODIFIED="2014-10-08 15:42:06 +0200" MODIFIED_BY="[Empty name]" ORDER="267" SE="0.572" STUDY_ID="STD-Tong-et-al-2014" TOTAL_1="0" TOTAL_2="0" WEIGHT="14.422369810552569">
<FOOTNOTE>Free PTX ip vs FA-PTX-NP ip</FOOTNOTE>
</IV_DATA>
<IV_DATA CI_END="1.140555091061332" CI_START="0.6666333623160304" EFFECT_SIZE="0.8719702261321094" ESTIMABLE="YES" ESTIMATE="-0.137" LOG_CI_END="0.05711626739968979" LOG_CI_START="-0.1761129554411808" LOG_EFFECT_SIZE="-0.059498344020745525" MODIFIED="2014-10-08 15:42:06 +0200" MODIFIED_BY="[Empty name]" ORDER="268" SE="0.137" STUDY_ID="STD-Tong-et-al-2014" TOTAL_1="0" TOTAL_2="0" WEIGHT="28.274941727652877">
<FOOTNOTE>Free PTX ip vs FA-PTX-NP iv</FOOTNOTE>
</IV_DATA>
</IV_SUBGROUP>
<IV_SUBGROUP CHI2="13.914696361721564" CI_END="0.8509303026736291" CI_START="0.137205244626913" DF="4" EFFECT_SIZE="0.34169006473526325" ESTIMABLE="YES" I2="71.25341512299367" ID="CMP-001.02.02" LOG_CI_END="-0.07010601030770804" LOG_CI_START="-0.8626292875432978" LOG_EFFECT_SIZE="-0.466367648925503" MODIFIED="2015-04-14 15:56:12 +0200" MODIFIED_BY="[Empty name]" NO="2" P_CHI2="0.007572371143394263" P_Z="0.021070554439429567" STUDIES="3" TAU2="0.7716780384534433" TOTAL_1="0" TOTAL_2="0" WEIGHT="99.99999999999997" Z="2.3067178509556543">
<NAME>Ovcar-3</NAME>
<IV_DATA CI_END="0.42391636812498584" CI_START="0.05308924509637677" EFFECT_SIZE="0.15001799881265335" ESTIMABLE="YES" ESTIMATE="-1.897" LOG_CI_END="-0.37271981426659506" LOG_CI_START="-1.2749934500743425" LOG_EFFECT_SIZE="-0.8238566321704687" MODIFIED="2014-10-08 15:42:06 +0200" MODIFIED_BY="[Empty name]" ORDER="63" SE="0.53" STUDY_ID="STD-Pastorino-et-al-2008" TOTAL_1="0" TOTAL_2="0" WEIGHT="20.589459838935035">
<FOOTNOTE>Caelyx 5mg/kg vs free Dox 5 mg/kg</FOOTNOTE>
</IV_DATA>
<IV_DATA CI_END="0.28851165117245914" CI_START="0.03340732166496132" EFFECT_SIZE="0.09817536113917512" ESTIMABLE="YES" ESTIMATE="-2.321" LOG_CI_END="-0.5398366437292768" LOG_CI_START="-1.4761583412656183" LOG_EFFECT_SIZE="-1.0079974924974475" MODIFIED="2014-10-08 15:42:06 +0200" MODIFIED_BY="[Empty name]" ORDER="64" SE="0.55" STUDY_ID="STD-Pastorino-et-al-2008" TOTAL_1="0" TOTAL_2="0" WEIGHT="20.1754387766898">
<FOOTNOTE>TVT-Dox 5mg/kg vs free Dox 5 mg/kg</FOOTNOTE>
</IV_DATA>
<IV_DATA CI_END="3.7093593622288346" CI_START="0.38486633643552975" EFFECT_SIZE="1.1948253212348008" ESTIMABLE="YES" ESTIMATE="0.178" LOG_CI_END="0.5692989097569654" LOG_CI_START="-0.41469007419940784" LOG_EFFECT_SIZE="0.07730441777877882" MODIFIED="2014-10-08 15:42:06 +0200" MODIFIED_BY="[Empty name]" ORDER="67" SE="0.578" STUDY_ID="STD-Daoud-et-al-1994" TOTAL_1="0" TOTAL_2="0" WEIGHT="19.599165549572863">
<FOOTNOTE>1 mg/kg MLV-VM vs 3 mg/kg free cDDP</FOOTNOTE>
</IV_DATA>
<IV_DATA CI_END="2.06196601393952" CI_START="0.23138786589866112" EFFECT_SIZE="0.6907343306373547" ESTIMABLE="YES" ESTIMATE="-0.37" LOG_CI_END="0.3142815028096865" LOG_CI_START="-0.6356594194180928" LOG_EFFECT_SIZE="-0.16068895830420316" MODIFIED="2014-10-08 15:42:06 +0200" MODIFIED_BY="[Empty name]" ORDER="68" SE="0.558" STUDY_ID="STD-Daoud-et-al-1994" TOTAL_1="0" TOTAL_2="0" WEIGHT="20.01031583319635">
<FOOTNOTE>3 mg/kg MLV-VM vs 3 mg/kg free cDDP</FOOTNOTE>
</IV_DATA>
<IV_DATA CI_END="1.2640605898775095" CI_START="0.13181850961882305" EFFECT_SIZE="0.4081991952779227" ESTIMABLE="YES" ESTIMATE="-0.896" LOG_CI_END="0.10176789136630619" LOG_CI_START="-0.8800236029369336" LOG_EFFECT_SIZE="-0.3891278557853136" MODIFIED="2014-10-08 15:42:06 +0200" MODIFIED_BY="[Empty name]" ORDER="89" SE="0.5767091837" STUDY_ID="STD-Lee-et-al-2013_x002a_" TOTAL_1="0" TOTAL_2="0" WEIGHT="19.62562000160594">
<FOOTNOTE>Paclitaxel-N, S25 mg/kg vs free taxol 15mg/kg</FOOTNOTE>
</IV_DATA>
</IV_SUBGROUP>
<IV_SUBGROUP CHI2="26.13454858532788" CI_END="1.6123240900826747" CI_START="0.17909616280154675" DF="6" EFFECT_SIZE="0.537364920446341" ESTIMABLE="YES" I2="77.0418839246053" ID="CMP-001.02.03" LOG_CI_END="0.20745234292043893" LOG_CI_START="-0.746913718963735" LOG_EFFECT_SIZE="-0.26973068802164807" MODIFIED="2014-11-03 17:23:37 +0100" MODIFIED_BY="[Empty name]" NO="3" P_CHI2="2.101527176411322E-4" P_Z="0.2679128491975219" STUDIES="4" TAU2="1.638387531454903" TOTAL_1="0" TOTAL_2="0" WEIGHT="100.0" Z="1.1078818813064633">
<NAME>A2780</NAME>
<IV_DATA CI_END="1.9771408775506236" CI_START="0.09184510153371603" EFFECT_SIZE="0.4261346085981487" ESTIMABLE="YES" ESTIMATE="-0.853" LOG_CI_END="0.29603761527375844" LOG_CI_START="-1.0369440014007059" LOG_EFFECT_SIZE="-0.3704531930634738" MODIFIED="2014-10-08 15:42:06 +0200" MODIFIED_BY="[Empty name]" ORDER="65" SE="0.783" STUDY_ID="STD-Rapoport-et-al-2004" TOTAL_1="0" TOTAL_2="0" WEIGHT="13.95846794937297"/>
<IV_DATA CI_END="1.3325554620861781" CI_START="0.12833663598180908" EFFECT_SIZE="0.41354042760451515" ESTIMABLE="YES" ESTIMATE="-0.883" LOG_CI_END="0.12468529377869762" LOG_CI_START="-0.8916493488198404" LOG_EFFECT_SIZE="-0.38348202752057137" MODIFIED="2014-10-08 15:42:06 +0200" MODIFIED_BY="[Empty name]" ORDER="66" SE="0.597" STUDY_ID="STD-Li-and-Howell-2010_x002a_" TOTAL_1="0" TOTAL_2="0" WEIGHT="15.754570708099896"/>
<IV_DATA CI_END="0.763763846419506" CI_START="0.12486734304410506" EFFECT_SIZE="0.30881897968801986" ESTIMABLE="YES" ESTIMATE="-1.175" LOG_CI_END="-0.11704090327105744" LOG_CI_START="-0.9035511292015843" LOG_EFFECT_SIZE="-0.5102960162363209" MODIFIED="2014-10-08 15:42:06 +0200" MODIFIED_BY="[Empty name]" ORDER="69" SE="0.462" STUDY_ID="STD-Tang-et-al-2012" TOTAL_1="0" TOTAL_2="0" WEIGHT="16.970854243089672">
<FOOTNOTE>Cisplatin-MP vs free Cisplatin</FOOTNOTE>
</IV_DATA>
<IV_DATA CI_END="21.543908243052492" CI_START="1.152469352735543" EFFECT_SIZE="4.982839952102077" ESTIMABLE="YES" ESTIMATE="1.606" LOG_CI_END="1.3333244907181199" LOG_CI_START="0.061629385155125144" LOG_EFFECT_SIZE="0.6974769379366225" MODIFIED="2014-11-03 17:23:36 +0100" MODIFIED_BY="[Empty name]" ORDER="283" SE="0.747" STUDY_ID="STD-Pu-et-al-2014" TOTAL_1="0" TOTAL_2="0" WEIGHT="14.30851057766932">
<FOOTNOTE>Free PTX vs NPLMBs (nontargeted)</FOOTNOTE>
</IV_DATA>
<IV_DATA CI_END="15.934624083812608" CI_START="0.9777567546664503" EFFECT_SIZE="3.947174474357382" ESTIMABLE="YES" ESTIMATE="1.373" LOG_CI_END="1.2023418224221423" LOG_CI_START="-0.009769175115812682" LOG_EFFECT_SIZE="0.5962863236531648" MODIFIED="2014-11-03 17:23:37 +0100" MODIFIED_BY="[Empty name]" ORDER="284" SE="0.712" STUDY_ID="STD-Pu-et-al-2014" TOTAL_1="0" TOTAL_2="0" WEIGHT="14.649093877702752">
<FOOTNOTE>Free PTX vs TPLMBs (targeted to LHRH)</FOOTNOTE>
</IV_DATA>
<IV_DATA CI_END="0.9757869109738845" CI_START="0.03325703502125283" EFFECT_SIZE="0.1801437744456871" ESTIMABLE="YES" ESTIMATE="-1.714" LOG_CI_END="-0.010645011730967812" LOG_CI_START="-1.4781164722333795" LOG_EFFECT_SIZE="-0.7443807419821736" MODIFIED="2014-10-08 15:42:06 +0200" MODIFIED_BY="[Empty name]" ORDER="285" SE="0.862" STUDY_ID="STD-Pu-et-al-2014" TOTAL_1="0" TOTAL_2="0" WEIGHT="13.196752704403261">
<FOOTNOTE>Free PTX+ultrasound vs NPLMBs+ultrasound (nontargeted)</FOOTNOTE>
</IV_DATA>
<IV_DATA CI_END="0.30961085491877366" CI_START="0.0044025959507505074" EFFECT_SIZE="0.03692006901637368" ESTIMABLE="YES" ESTIMATE="-3.299" LOG_CI_END="-0.5091838214107091" LOG_CI_START="-2.3562911701869464" LOG_EFFECT_SIZE="-1.4327374957988277" MODIFIED="2014-10-08 15:42:06 +0200" MODIFIED_BY="[Empty name]" ORDER="286" SE="1.085" STUDY_ID="STD-Pu-et-al-2014" TOTAL_1="0" TOTAL_2="0" WEIGHT="11.161749939662124">
<FOOTNOTE>Free PTX+ultrasound vs TPLMBs+ultrasound (targeted to LHRH)</FOOTNOTE>
</IV_DATA>
</IV_SUBGROUP>
<IV_SUBGROUP CHI2="3.285463478956446" CI_END="0.47838814122685613" CI_START="0.04660033607718442" DF="2" EFFECT_SIZE="0.14930856692270225" ESTIMABLE="YES" I2="39.125788102345446" ID="CMP-001.02.05" LOG_CI_END="-0.32021959462075805" LOG_CI_START="-1.331610951208275" LOG_EFFECT_SIZE="-0.8259152729145166" MODIFIED="2014-10-08 15:42:06 +0200" MODIFIED_BY="[Empty name]" NO="5" P_CHI2="0.1934510407416825" P_Z="0.0013692115546004896" STUDIES="1" TAU2="0.41498982066654017" TOTAL_1="0" TOTAL_2="0" WEIGHT="100.0" Z="3.201063917840489">
<NAME>ID-8</NAME>
<IV_DATA CI_END="0.8565627232038341" CI_START="0.041870562353685484" EFFECT_SIZE="0.18937994326683266" ESTIMABLE="YES" ESTIMATE="-1.664" LOG_CI_END="-0.06724082961157186" LOG_CI_START="-1.37809120616245" LOG_EFFECT_SIZE="-0.722666017887011" MODIFIED="2014-10-08 15:42:06 +0200" MODIFIED_BY="[Empty name]" ORDER="70" SE="0.77" STUDY_ID="STD-Winer-et-al-2010_x002a_" TOTAL_1="0" TOTAL_2="0" WEIGHT="35.018748453997695">
<FOOTNOTE>IP/IV F3-Cis-NP vs IP/IV blank+free Cis total dose 150ug/kg</FOOTNOTE>
</IV_DATA>
<IV_DATA CI_END="1.384713773578996" CI_START="0.07703515086105288" EFFECT_SIZE="0.3266062376119534" ESTIMABLE="YES" ESTIMATE="-1.119" LOG_CI_END="0.14136001209961005" LOG_CI_START="-1.1133110625990876" LOG_EFFECT_SIZE="-0.4859755252497388" MODIFIED="2014-10-08 15:42:06 +0200" MODIFIED_BY="[Empty name]" ORDER="71" SE="0.737" STUDY_ID="STD-Winer-et-al-2010_x002a_" TOTAL_1="0" TOTAL_2="0" WEIGHT="36.836314959469384">
<FOOTNOTE>IP F3-Cis-NP vs IP blank+free Cis total dose 75ug/kg</FOOTNOTE>
</IV_DATA>
<IV_DATA CI_END="0.2401064313071608" CI_START="0.006622204159528902" EFFECT_SIZE="0.039875228001002336" ESTIMABLE="YES" ESTIMATE="-3.222" LOG_CI_END="-0.6195962071074693" LOG_CI_START="-2.1789974342770853" LOG_EFFECT_SIZE="-1.3992968206922773" MODIFIED="2014-10-08 15:42:06 +0200" MODIFIED_BY="[Empty name]" ORDER="72" SE="0.916" STUDY_ID="STD-Winer-et-al-2010_x002a_" TOTAL_1="0" TOTAL_2="0" WEIGHT="28.14493658653293">
<FOOTNOTE>IV F3-Cis-NP vs IV blank+free Cis total dose 75ug/kg</FOOTNOTE>
</IV_DATA>
</IV_SUBGROUP>
<IV_SUBGROUP CHI2="4.9652654975890425" CI_END="4.890855570569226" CI_START="0.0305102641732129" DF="2" EFFECT_SIZE="0.38629172330131145" ESTIMABLE="YES" I2="59.7201800997121" ID="CMP-001.02.09" LOG_CI_END="0.6893848380756373" LOG_CI_START="-1.5155540320012528" LOG_EFFECT_SIZE="-0.41308459696280775" MODIFIED="2014-11-03 17:23:43 +0100" MODIFIED_BY="[Empty name]" NO="9" P_CHI2="0.08352310398787566" P_Z="0.4627174939437829" STUDIES="2" TAU2="2.5607498684467283" TOTAL_1="0" TOTAL_2="0" WEIGHT="100.0" Z="0.7343794819918193">
<NAME>Igrov-1</NAME>
<IV_DATA CI_END="4.519574654853173" CI_START="0.4072134081921537" EFFECT_SIZE="1.3566250030062241" ESTIMABLE="YES" ESTIMATE="0.305" LOG_CI_END="0.6550975645144134" LOG_CI_START="-0.39017793055342975" LOG_EFFECT_SIZE="0.13245981698049183" MODIFIED="2014-11-03 17:23:43 +0100" MODIFIED_BY="[Empty name]" ORDER="92" SE="0.614" STUDY_ID="STD-Chaudhury-et-al-2012" TOTAL_1="0" TOTAL_2="0" WEIGHT="57.10236384884114">
<FOOTNOTE>Carboplatin loaded non targeted liposomes vs free carboplatin</FOOTNOTE>
</IV_DATA>
<IV_DATA CI_END="6.218782903538075E147" CI_START="4.82606770340457E-160" EFFECT_SIZE="1.7324048985514552E-6" ESTIMABLE="YES" ESTIMATE="-13.266" LOG_CI_END="147.79370539594504" LOG_CI_START="-159.3164065898021" LOG_EFFECT_SIZE="-5.761350596928539" MODIFIED="2014-10-29 16:18:44 +0100" MODIFIED_BY="[Empty name]" ORDER="93" SE="180.398" STUDY_ID="STD-Chaudhury-et-al-2012" TOTAL_1="0" TOTAL_2="0" WEIGHT="0.0051543119841670525">
<FOOTNOTE>Carboplatin loaded FRa targeted liposomes vs free carboplatin</FOOTNOTE>
</IV_DATA>
<IV_DATA CI_END="0.7085590700271971" CI_START="0.0074504700841658755" EFFECT_SIZE="0.07265740261048442" ESTIMABLE="YES" ESTIMATE="-2.622" LOG_CI_END="-0.14962393833466367" LOG_CI_START="-2.127816324765989" LOG_EFFECT_SIZE="-1.1387201315503261" MODIFIED="2014-10-08 15:42:06 +0200" MODIFIED_BY="[Empty name]" ORDER="262" SE="1.162" STUDY_ID="STD-Shaikh-et-al-2013" TOTAL_1="0" TOTAL_2="0" WEIGHT="42.89248183917469"/>
</IV_SUBGROUP>
</IV_OUTCOME>
<IV_OUTCOME CHI2="77.20756264193415" CI_END="0.6207483137640504" CI_START="0.2824181333357033" CI_STUDY="95" CI_TOTAL="95" DF="26" EFFECT_SIZE="0.41870106286529607" ESTIMABLE="YES" I2="66.32454242781849" I2_Q="0.0" ID="CMP-001.03" LOG_CI_END="-0.20708445151397442" LOG_CI_START="-0.5491074218029331" LOG_DATA="YES" LOG_EFFECT_SIZE="-0.37809593665845376" MODIFIED="2015-04-14 15:56:31 +0200" MODIFIED_BY="[Empty name]" NO="3" P_CHI2="5.608736899365141E-7" P_Q="0.5514323053875967" P_Z="1.4685033155019524E-5" Q="1.190473224972291" RANDOM="YES" SCALE="1000.0" SHOW_PARTICIPANTS="NO" SORT_BY="USER" STUDIES="14" SUBGROUPS="YES" SUBGROUP_TEST="NO" TAU2="0.59896642044432" TOTALS="SUB" TOTAL_1="0" TOTAL_2="0" WEIGHT="300.0" Z="4.333360522104266">
<NAME>Survival by drug (hazard ratio)</NAME>
<GROUP_LABEL_1>Encapsulated drug</GROUP_LABEL_1>
<GROUP_LABEL_2>Free drug</GROUP_LABEL_2>
<GRAPH_LABEL_1>Favours [experimental]</GRAPH_LABEL_1>
<GRAPH_LABEL_2>Favours [control]</GRAPH_LABEL_2>
<EFFECT_MEASURE>Hazard Ratio</EFFECT_MEASURE>
<IV_SUBGROUP CHI2="12.202090159375945" CI_END="0.6999529520816143" CI_START="0.18310799689231197" DF="6" EFFECT_SIZE="0.35800416614129627" ESTIMABLE="YES" I2="50.82809648484962" ID="CMP-001.03.02" LOG_CI_END="-0.15493115046863368" LOG_CI_START="-0.7372926883014499" LOG_EFFECT_SIZE="-0.44611191938504174" MODIFIED="2014-10-08 15:42:06 +0200" MODIFIED_BY="[Empty name]" NO="2" P_CHI2="0.05760935404504419" P_Z="0.0026749101745800353" STUDIES="4" TAU2="0.4044795753442041" TOTAL_1="0" TOTAL_2="0" WEIGHT="100.00000000000001" Z="3.0028195142232392">
<NAME>Cisplatin</NAME>
<IV_DATA CI_END="1.3325554620861781" CI_START="0.12833663598180908" EFFECT_SIZE="0.41354042760451515" ESTIMABLE="YES" ESTIMATE="-0.883" LOG_CI_END="0.12468529377869762" LOG_CI_START="-0.8916493488198404" LOG_EFFECT_SIZE="-0.38348202752057137" MODIFIED="2014-10-08 15:42:06 +0200" MODIFIED_BY="[Empty name]" ORDER="66" SE="0.597" STUDY_ID="STD-Li-and-Howell-2010_x002a_" TOTAL_1="0" TOTAL_2="0" WEIGHT="15.379404128876628"/>
<IV_DATA CI_END="3.7093593622288346" CI_START="0.38486633643552975" EFFECT_SIZE="1.1948253212348008" ESTIMABLE="YES" ESTIMATE="0.178" LOG_CI_END="0.5692989097569654" LOG_CI_START="-0.41469007419940784" LOG_EFFECT_SIZE="0.07730441777877882" MODIFIED="2014-10-08 15:42:06 +0200" MODIFIED_BY="[Empty name]" ORDER="67" SE="0.578" STUDY_ID="STD-Daoud-et-al-1994" TOTAL_1="0" TOTAL_2="0" WEIGHT="15.84428651495579">
<FOOTNOTE>1 mg/kg MLV-VM vs 3 mg/kg free cDDP</FOOTNOTE>
</IV_DATA>
<IV_DATA CI_END="2.06196601393952" CI_START="0.23138786589866112" EFFECT_SIZE="0.6907343306373547" ESTIMABLE="YES" ESTIMATE="-0.37" LOG_CI_END="0.3142815028096865" LOG_CI_START="-0.6356594194180928" LOG_EFFECT_SIZE="-0.16068895830420316" MODIFIED="2014-10-08 15:42:06 +0200" MODIFIED_BY="[Empty name]" ORDER="68" SE="0.558" STUDY_ID="STD-Daoud-et-al-1994" TOTAL_1="0" TOTAL_2="0" WEIGHT="16.347164800126823">
<FOOTNOTE>3 mg/kg MLV-VM vs 3 mg/kg free cDDP</FOOTNOTE>
</IV_DATA>
<IV_DATA CI_END="0.763763846419506" CI_START="0.12486734304410506" EFFECT_SIZE="0.30881897968801986" ESTIMABLE="YES" ESTIMATE="-1.175" LOG_CI_END="-0.11704090327105744" LOG_CI_START="-0.9035511292015843" LOG_EFFECT_SIZE="-0.5102960162363209" MODIFIED="2014-10-08 15:42:06 +0200" MODIFIED_BY="[Empty name]" ORDER="69" SE="0.462" STUDY_ID="STD-Tang-et-al-2012" TOTAL_1="0" TOTAL_2="0" WEIGHT="18.937637863623014">
<FOOTNOTE>Cisplatin-MP vs free Cisplatin</FOOTNOTE>
</IV_DATA>
<IV_DATA CI_END="0.8565627232038341" CI_START="0.041870562353685484" EFFECT_SIZE="0.18937994326683266" ESTIMABLE="YES" ESTIMATE="-1.664" LOG_CI_END="-0.06724082961157186" LOG_CI_START="-1.37809120616245" LOG_EFFECT_SIZE="-0.722666017887011" MODIFIED="2014-10-08 15:42:06 +0200" MODIFIED_BY="[Empty name]" ORDER="70" SE="0.77" STUDY_ID="STD-Winer-et-al-2010_x002a_" TOTAL_1="0" TOTAL_2="0" WEIGHT="11.732757704833935">
<FOOTNOTE>IP/IV F3-Cis-NP vs IP/IV blank+free Cis total dose 150ug/kg</FOOTNOTE>
</IV_DATA>
<IV_DATA CI_END="1.384713773578996" CI_START="0.07703515086105288" EFFECT_SIZE="0.3266062376119534" ESTIMABLE="YES" ESTIMATE="-1.119" LOG_CI_END="0.14136001209961005" LOG_CI_START="-1.1133110625990876" LOG_EFFECT_SIZE="-0.4859755252497388" MODIFIED="2014-10-08 15:42:06 +0200" MODIFIED_BY="[Empty name]" ORDER="71" SE="0.737" STUDY_ID="STD-Winer-et-al-2010_x002a_" TOTAL_1="0" TOTAL_2="0" WEIGHT="12.34847305396234">
<FOOTNOTE>IP F3-Cis-NP vs IP blank+free Cis total dose 75ug/kg</FOOTNOTE>
</IV_DATA>
<IV_DATA CI_END="0.2401064313071608" CI_START="0.006622204159528902" EFFECT_SIZE="0.039875228001002336" ESTIMABLE="YES" ESTIMATE="-3.222" LOG_CI_END="-0.6195962071074693" LOG_CI_START="-2.1789974342770853" LOG_EFFECT_SIZE="-1.3992968206922773" MODIFIED="2014-10-08 15:42:06 +0200" MODIFIED_BY="[Empty name]" ORDER="72" SE="0.916" STUDY_ID="STD-Winer-et-al-2010_x002a_" TOTAL_1="0" TOTAL_2="0" WEIGHT="9.410275933621481">
<FOOTNOTE>IV F3-Cis-NP vs IV blank+free Cis total dose 75ug/kg</FOOTNOTE>
</IV_DATA>
</IV_SUBGROUP>
<IV_SUBGROUP CHI2="12.126882401828055" CI_END="0.8663406617704206" CI_START="0.09033918153193653" DF="3" EFFECT_SIZE="0.2797579423576318" ESTIMABLE="YES" I2="75.26157259059617" ID="CMP-001.03.03" LOG_CI_END="-0.062311301475294796" LOG_CI_START="-1.0441238484411486" LOG_EFFECT_SIZE="-0.5532175749582218" MODIFIED="2014-12-04 09:48:07 +0100" MODIFIED_BY="[Empty name]" NO="3" P_CHI2="0.006960930470640059" P_Z="0.02719241860444345" STUDIES="3" TAU2="0.9867815210195476" TOTAL_1="0" TOTAL_2="0" WEIGHT="100.0" Z="2.208744481588729">
<NAME>Doxorubicin</NAME>
<IV_DATA CI_END="0.42391636812498584" CI_START="0.05308924509637677" EFFECT_SIZE="0.15001799881265335" ESTIMABLE="YES" ESTIMATE="-1.897" LOG_CI_END="-0.37271981426659506" LOG_CI_START="-1.2749934500743425" LOG_EFFECT_SIZE="-0.8238566321704687" MODIFIED="2014-10-08 15:42:06 +0200" MODIFIED_BY="[Empty name]" ORDER="63" SE="0.53" STUDY_ID="STD-Pastorino-et-al-2008" TOTAL_1="0" TOTAL_2="0" WEIGHT="26.237484800310227">
<FOOTNOTE>Caelyx 5mg/kg vs free Dox 5 mg/kg</FOOTNOTE>
</IV_DATA>
<IV_DATA CI_END="0.28851165117245914" CI_START="0.03340732166496132" EFFECT_SIZE="0.09817536113917512" ESTIMABLE="YES" ESTIMATE="-2.321" LOG_CI_END="-0.5398366437292768" LOG_CI_START="-1.4761583412656183" LOG_EFFECT_SIZE="-1.0079974924974475" MODIFIED="2014-10-08 15:42:06 +0200" MODIFIED_BY="[Empty name]" ORDER="64" SE="0.55" STUDY_ID="STD-Pastorino-et-al-2008" TOTAL_1="0" TOTAL_2="0" WEIGHT="25.79791465023273">
<FOOTNOTE>TVT-Dox 5mg/kg vs free Dox 5 mg/kg</FOOTNOTE>
</IV_DATA>
<IV_DATA CI_END="1.9771408775506236" CI_START="0.09184510153371603" EFFECT_SIZE="0.4261346085981487" ESTIMABLE="YES" ESTIMATE="-0.853" LOG_CI_END="0.29603761527375844" LOG_CI_START="-1.0369440014007059" LOG_EFFECT_SIZE="-0.3704531930634738" MODIFIED="2014-10-08 15:42:06 +0200" MODIFIED_BY="[Empty name]" ORDER="65" SE="0.783" STUDY_ID="STD-Rapoport-et-al-2004" TOTAL_1="0" TOTAL_2="0" WEIGHT="20.789666540132558"/>
<IV_DATA CI_END="2.5973779631730616" CI_START="0.3850036514433039" EFFECT_SIZE="1.0" ESTIMABLE="YES" ESTIMATE="0.0" LOG_CI_END="0.41453515154563486" LOG_CI_START="-0.41453515154563486" LOG_EFFECT_SIZE="0.0" MODIFIED="2014-12-04 09:48:07 +0100" MODIFIED_BY="[Empty name]" ORDER="279" SE="0.487" STUDY_ID="STD-Javid-et-al-2014" TOTAL_1="0" TOTAL_2="0" WEIGHT="27.174934009324488"/>
</IV_SUBGROUP>
<IV_SUBGROUP CHI2="39.751630134530565" CI_END="0.8704834698577599" CI_START="0.29620768052167673" DF="15" EFFECT_SIZE="0.507783309630228" ESTIMABLE="YES" I2="62.265698414792475" ID="CMP-001.03.05" LOG_CI_END="-0.06023947155150035" LOG_CI_START="-0.528403684623262" LOG_EFFECT_SIZE="-0.29432157808738113" MODIFIED="2015-04-14 15:56:31 +0200" MODIFIED_BY="[Empty name]" NO="5" P_CHI2="4.943359083451337E-4" P_Z="0.013726289700609195" STUDIES="8" TAU2="0.5463435455674448" TOTAL_1="0" TOTAL_2="0" WEIGHT="100.00000000000001" Z="2.4643476661290107">
<NAME>Paclitaxel</NAME>
<IV_DATA CI_END="1.541653561356098" CI_START="0.10808302669438422" EFFECT_SIZE="0.4081991952779227" ESTIMABLE="YES" ESTIMATE="-0.896" LOG_CI_END="0.1879867905143587" LOG_CI_START="-0.9662425020849861" LOG_EFFECT_SIZE="-0.3891278557853136" MODIFIED="2014-10-08 15:42:06 +0200" MODIFIED_BY="[Empty name]" ORDER="73" SE="0.678" STUDY_ID="STD-Xiao-et-al-2009" TOTAL_1="0" TOTAL_2="0" WEIGHT="7.517297836608386">
<FOOTNOTE>20mg/kg PTX NP vs 20 mg/kg Taxol</FOOTNOTE>
</IV_DATA>
<IV_DATA CI_END="3.3554468910550626E29" CI_START="1.0061143979741916E-37" EFFECT_SIZE="1.8373795004647954E-4" ESTIMABLE="YES" ESTIMATE="-8.602" LOG_CI_END="29.525750369331938" LOG_CI_START="-36.99735263599549" LOG_EFFECT_SIZE="-3.735801133331772" MODIFIED="2014-10-29 16:38:46 +0100" MODIFIED_BY="[Empty name]" ORDER="76" SE="39.076" STUDY_ID="STD-Cirstoiu_x002d_Hapca-et-al-2010" TOTAL_1="0" TOTAL_2="0" WEIGHT="0.00495103575823462">
<FOOTNOTE>Teatment initiated on day 3: NPs-TX-RIT vs free PTX</FOOTNOTE>
</IV_DATA>
<IV_DATA CI_END="3.2436188122212633E28" CI_START="9.278931490566703E-39" EFFECT_SIZE="1.7348578253019656E-5" ESTIMABLE="YES" ESTIMATE="-10.962" LOG_CI_END="28.511029810558842" LOG_CI_START="-38.032502031805734" LOG_EFFECT_SIZE="-4.760736110623446" MODIFIED="2014-10-29 16:38:45 +0100" MODIFIED_BY="[Empty name]" ORDER="77" SE="39.088" STUDY_ID="STD-Cirstoiu_x002d_Hapca-et-al-2010" TOTAL_1="0" TOTAL_2="0" WEIGHT="0.004947997379438974">
<FOOTNOTE>Teatment initiated on day 3: NPs-TX-HER vs free PTX</FOOTNOTE>
</IV_DATA>
<IV_DATA CI_END="0.4859930354211805" CI_START="0.00561429635199539" EFFECT_SIZE="0.05223513114619603" ESTIMABLE="YES" ESTIMATE="-2.952" LOG_CI_END="-0.3133699543998933" LOG_CI_START="-2.250704666756905" LOG_EFFECT_SIZE="-1.2820373105783993" MODIFIED="2014-10-08 15:42:06 +0200" MODIFIED_BY="[Empty name]" ORDER="78" SE="1.138" STUDY_ID="STD-Cirstoiu_x002d_Hapca-et-al-2010" TOTAL_1="0" TOTAL_2="0" WEIGHT="4.107016314988757">
<FOOTNOTE>Teatment initiated on day 5: NPs-TX-HER vs free PTX</FOOTNOTE>
</IV_DATA>
<IV_DATA CI_END="1.583257530472047" CI_START="0.03305823906792177" EFFECT_SIZE="0.22877872704522242" ESTIMABLE="YES" ESTIMATE="-1.475" LOG_CI_END="0.19955156234576638" LOG_CI_START="-1.4807202839603595" LOG_EFFECT_SIZE="-0.6405843608072965" MODIFIED="2014-10-08 15:42:06 +0200" MODIFIED_BY="[Empty name]" ORDER="84" SE="0.987" STUDY_ID="STD-Cirstoiu_x002d_Hapca-et-al-2010" TOTAL_1="0" TOTAL_2="0" WEIGHT="4.973723310543475">
<FOOTNOTE>Teatment initiated on day 5: NPs-TX-RIT vs free PTX</FOOTNOTE>
</IV_DATA>
<IV_DATA CI_END="1.2640605898775095" CI_START="0.13181850961882305" EFFECT_SIZE="0.4081991952779227" ESTIMABLE="YES" ESTIMATE="-0.896" LOG_CI_END="0.10176789136630619" LOG_CI_START="-0.8800236029369336" LOG_EFFECT_SIZE="-0.3891278557853136" MODIFIED="2014-10-08 15:42:06 +0200" MODIFIED_BY="[Empty name]" ORDER="89" SE="0.5767091837" STUDY_ID="STD-Lee-et-al-2013_x002a_" TOTAL_1="0" TOTAL_2="0" WEIGHT="8.604266801616983">
<FOOTNOTE>Paclitaxel-N, S25 mg/kg vs free taxol 15mg/kg</FOOTNOTE>
</IV_DATA>
<IV_DATA CI_END="1.371550643379176" CI_START="0.1924455627310847" EFFECT_SIZE="0.5137595112299983" ESTIMABLE="YES" ESTIMATE="-0.666" LOG_CI_END="0.13721184820307708" LOG_CI_START="-0.7156920980982086" LOG_EFFECT_SIZE="-0.2892401249475658" MODIFIED="2014-10-08 15:42:06 +0200" MODIFIED_BY="[Empty name]" ORDER="90" SE="0.501" STUDY_ID="STD-Lu-et-al-2008" TOTAL_1="0" TOTAL_2="0" WEIGHT="9.484743745855223">
<FOOTNOTE>Single dose priming TPM PTX 40mg/kg vs Single dose free PTX 40mg/kg</FOOTNOTE>
</IV_DATA>
<IV_DATA CI_END="1.1214490773769488" CI_START="0.15249527483078246" EFFECT_SIZE="0.41354042760451515" ESTIMABLE="YES" ESTIMATE="-0.883" LOG_CI_END="0.049779557975790284" LOG_CI_START="-0.816743613016933" LOG_EFFECT_SIZE="-0.38348202752057137" MODIFIED="2014-10-08 15:42:06 +0200" MODIFIED_BY="[Empty name]" ORDER="266" SE="0.509" STUDY_ID="STD-Tong-et-al-2014" TOTAL_1="0" TOTAL_2="0" WEIGHT="9.389593020826702">
<FOOTNOTE>Free PTX ip vs PTX-NP ip</FOOTNOTE>
</IV_DATA>
<IV_DATA CI_END="0.6338768407908002" CI_START="0.06733336505354429" EFFECT_SIZE="0.20659395131502356" ESTIMABLE="YES" ESTIMATE="-1.577" LOG_CI_END="-0.19799511524253058" LOG_CI_START="-1.1717696806803257" LOG_EFFECT_SIZE="-0.6848823979614281" MODIFIED="2014-10-08 15:42:06 +0200" MODIFIED_BY="[Empty name]" ORDER="267" SE="0.572" STUDY_ID="STD-Tong-et-al-2014" TOTAL_1="0" TOTAL_2="0" WEIGHT="8.657550331684064">
<FOOTNOTE>Free PTX ip vs FA-PTX-NP ip</FOOTNOTE>
</IV_DATA>
<IV_DATA CI_END="1.140555091061332" CI_START="0.6666333623160304" EFFECT_SIZE="0.8719702261321094" ESTIMABLE="YES" ESTIMATE="-0.137" LOG_CI_END="0.05711626739968979" LOG_CI_START="-0.1761129554411808" LOG_EFFECT_SIZE="-0.059498344020745525" MODIFIED="2014-10-08 15:42:06 +0200" MODIFIED_BY="[Empty name]" ORDER="268" SE="0.137" STUDY_ID="STD-Tong-et-al-2014" TOTAL_1="0" TOTAL_2="0" WEIGHT="13.382482394314529">
<FOOTNOTE>Free PTX ip vs FA-PTX-NP iv</FOOTNOTE>
</IV_DATA>
<IV_DATA CI_END="2.6229569294056496" CI_START="0.38124911194275524" EFFECT_SIZE="1.0" ESTIMABLE="YES" ESTIMATE="0.0" LOG_CI_END="0.4187911592617091" LOG_CI_START="-0.4187911592617091" LOG_EFFECT_SIZE="0.0" MODIFIED="2014-10-08 15:42:06 +0200" MODIFIED_BY="[Empty name]" ORDER="278" SE="0.492" STUDY_ID="STD-Javid-et-al-2014" TOTAL_1="0" TOTAL_2="0" WEIGHT="9.592258133982622">
<FOOTNOTE>Free PTX vs PTX-PEG-SPIO</FOOTNOTE>
</IV_DATA>
<IV_DATA CI_END="21.543908243052492" CI_START="1.152469352735543" EFFECT_SIZE="4.982839952102077" ESTIMABLE="YES" ESTIMATE="1.606" LOG_CI_END="1.3333244907181199" LOG_CI_START="0.061629385155125144" LOG_EFFECT_SIZE="0.6974769379366225" MODIFIED="2014-10-08 15:42:06 +0200" MODIFIED_BY="[Empty name]" ORDER="283" SE="0.747" STUDY_ID="STD-Pu-et-al-2014" TOTAL_1="0" TOTAL_2="0" WEIGHT="6.8480022273835885">
<FOOTNOTE>Free PTX vs NPLMBs (nontargeted)</FOOTNOTE>
</IV_DATA>
<IV_DATA CI_END="15.934624083812608" CI_START="0.9777567546664503" EFFECT_SIZE="3.947174474357382" ESTIMABLE="YES" ESTIMATE="1.373" LOG_CI_END="1.2023418224221423" LOG_CI_START="-0.009769175115812682" LOG_EFFECT_SIZE="0.5962863236531648" MODIFIED="2014-10-08 15:42:06 +0200" MODIFIED_BY="[Empty name]" ORDER="284" SE="0.712" STUDY_ID="STD-Pu-et-al-2014" TOTAL_1="0" TOTAL_2="0" WEIGHT="7.1800039065195085">
<FOOTNOTE>Free PTX vs TPLMBs (targeted to LHRH)</FOOTNOTE>
</IV_DATA>
<IV_DATA CI_END="0.9757869109738845" CI_START="0.03325703502125283" EFFECT_SIZE="0.1801437744456871" ESTIMABLE="YES" ESTIMATE="-1.714" LOG_CI_END="-0.010645011730967812" LOG_CI_START="-1.4781164722333795" LOG_EFFECT_SIZE="-0.7443807419821736" MODIFIED="2014-10-08 15:42:06 +0200" MODIFIED_BY="[Empty name]" ORDER="285" SE="0.862" STUDY_ID="STD-Pu-et-al-2014" TOTAL_1="0" TOTAL_2="0" WEIGHT="5.865272018378602">
<FOOTNOTE>Free PTX+ultrasound vs NPLMBs+ultrasound (nontargeted)</FOOTNOTE>
</IV_DATA>
<IV_DATA CI_END="0.30961085491877366" CI_START="0.0044025959507505074" EFFECT_SIZE="0.03692006901637368" ESTIMABLE="YES" ESTIMATE="-3.299" LOG_CI_END="-0.5091838214107091" LOG_CI_START="-2.3562911701869464" LOG_EFFECT_SIZE="-1.4327374957988277" MODIFIED="2014-10-08 15:42:06 +0200" MODIFIED_BY="[Empty name]" ORDER="286" SE="1.085" STUDY_ID="STD-Pu-et-al-2014" TOTAL_1="0" TOTAL_2="0" WEIGHT="4.387762071494977">
<FOOTNOTE>Free PTX+ultrasound vs TPLMBs+ultrasound (targeted to LHRH)</FOOTNOTE>
</IV_DATA>
<IV_DATA CI_END="3.8602663659475604E200" CI_START="1.4366082137149184E-212" EFFECT_SIZE="2.3549289518895775E-6" ESTIMABLE="YES" ESTIMATE="-12.959" LOG_CI_END="200.58661727287642" LOG_CI_START="-211.8426616548449" LOG_EFFECT_SIZE="-5.6280221909842405" MODIFIED="2014-11-28 14:20:49 +0100" MODIFIED_BY="[Empty name]" ORDER="299" SE="242.263" STUDY_ID="STD-Yang-et-al-2014" TOTAL_1="0" TOTAL_2="0" WEIGHT="1.2885266491374585E-4">
<FOOTNOTE>Taxol 20mg/kg vs PTX/PEG-PSA 20 mg/kg</FOOTNOTE>
</IV_DATA>
</IV_SUBGROUP>
</IV_OUTCOME>
<IV_OUTCOME CHI2="93.03431609048937" CI_END="0.5734269142330274" CI_START="0.21003420521077906" CI_STUDY="95" CI_TOTAL="95" DF="26" EFFECT_SIZE="0.3470436084664339" ESTIMABLE="YES" I2="72.0533228032641" I2_Q="0.0" ID="CMP-001.10" LOG_CI_END="-0.24152192696578992" LOG_CI_START="-0.6777099722917551" LOG_DATA="YES" LOG_EFFECT_SIZE="-0.45961594962877256" MODIFIED="2015-01-28 12:28:39 +0100" MODIFIED_BY="[Empty name]" NO="10" P_CHI2="1.796396253972432E-9" P_Q="0.7839066186247137" P_Z="3.620231304422523E-5" Q="0.07520299461147774" RANDOM="YES" SCALE="1000.0" SHOW_PARTICIPANTS="NO" SORT_BY="USER" STUDIES="13" SUBGROUPS="YES" SUBGROUP_TEST="NO" TAU2="0.8508315451463141" TOTALS="SUB" TOTAL_1="0" TOTAL_2="0" WEIGHT="200.0" Z="4.130469496564836">
<NAME>Survival by drug delivery system (hazard ratio)</NAME>
<GROUP_LABEL_1>Encapsulated drug</GROUP_LABEL_1>
<GROUP_LABEL_2>Free drug</GROUP_LABEL_2>
<GRAPH_LABEL_1>Favours [experimental]</GRAPH_LABEL_1>
<GRAPH_LABEL_2>Favours [control]</GRAPH_LABEL_2>
<EFFECT_MEASURE>Hazard Ratio</EFFECT_MEASURE>
<IV_SUBGROUP CHI2="48.02285620281529" CI_END="0.6276409981716079" CI_START="0.1709378777385125" DF="11" EFFECT_SIZE="0.3275478899476171" ESTIMABLE="YES" I2="77.09424038931876" ID="CMP-001.10.02" LOG_CI_END="-0.2022886955851727" LOG_CI_START="-0.7671616922814934" LOG_EFFECT_SIZE="-0.4847251939333331" MODIFIED="2014-12-23 11:46:39 +0100" MODIFIED_BY="[Empty name]" NO="2" P_CHI2="1.4143437125913039E-6" P_Z="7.689298409825583E-4" STUDIES="7" TAU2="0.815712781724307" TOTAL_1="0" TOTAL_2="0" WEIGHT="100.0" Z="3.3637434540680498">
<NAME>Liposomes</NAME>
<IV_DATA CI_END="0.42391636812498584" CI_START="0.05308924509637677" EFFECT_SIZE="0.15001799881265335" ESTIMABLE="YES" ESTIMATE="-1.897" LOG_CI_END="-0.37271981426659506" LOG_CI_START="-1.2749934500743425" LOG_EFFECT_SIZE="-0.8238566321704687" MODIFIED="2014-10-08 15:42:06 +0200" MODIFIED_BY="[Empty name]" ORDER="63" SE="0.53" STUDY_ID="STD-Pastorino-et-al-2008" TOTAL_1="0" TOTAL_2="0" WEIGHT="10.039764567800692">
<FOOTNOTE>Caelyx 5mg/kg vs free Dox 5 mg/kg</FOOTNOTE>
</IV_DATA>
<IV_DATA CI_END="0.28851165117245914" CI_START="0.03340732166496132" EFFECT_SIZE="0.09817536113917512" ESTIMABLE="YES" ESTIMATE="-2.321" LOG_CI_END="-0.5398366437292768" LOG_CI_START="-1.4761583412656183" LOG_EFFECT_SIZE="-1.0079974924974475" MODIFIED="2014-10-08 15:42:06 +0200" MODIFIED_BY="[Empty name]" ORDER="64" SE="0.55" STUDY_ID="STD-Pastorino-et-al-2008" TOTAL_1="0" TOTAL_2="0" WEIGHT="9.845831071234775">
<FOOTNOTE>TVT-Dox 5mg/kg vs free Dox 5 mg/kg</FOOTNOTE>
</IV_DATA>
<IV_DATA CI_END="3.7093593622288346" CI_START="0.38486633643552975" EFFECT_SIZE="1.1948253212348008" ESTIMABLE="YES" ESTIMATE="0.178" LOG_CI_END="0.5692989097569654" LOG_CI_START="-0.41469007419940784" LOG_EFFECT_SIZE="0.07730441777877882" MODIFIED="2014-10-08 15:42:06 +0200" MODIFIED_BY="[Empty name]" ORDER="67" SE="0.578" STUDY_ID="STD-Daoud-et-al-1994" TOTAL_1="0" TOTAL_2="0" WEIGHT="9.57537394916184">
<FOOTNOTE>1 mg/kg MLV-VM vs 3 mg/kg free cDDP</FOOTNOTE>
</IV_DATA>
<IV_DATA CI_END="2.06196601393952" CI_START="0.23138786589866112" EFFECT_SIZE="0.6907343306373547" ESTIMABLE="YES" ESTIMATE="-0.37" LOG_CI_END="0.3142815028096865" LOG_CI_START="-0.6356594194180928" LOG_EFFECT_SIZE="-0.16068895830420316" MODIFIED="2014-10-08 15:42:06 +0200" MODIFIED_BY="[Empty name]" ORDER="68" SE="0.558" STUDY_ID="STD-Daoud-et-al-1994" TOTAL_1="0" TOTAL_2="0" WEIGHT="9.768397618580462">
<FOOTNOTE>3 mg/kg MLV-VM vs 3 mg/kg free cDDP</FOOTNOTE>
</IV_DATA>
<IV_DATA CI_END="4.519574654853173" CI_START="0.4072134081921537" EFFECT_SIZE="1.3566250030062241" ESTIMABLE="YES" ESTIMATE="0.305" LOG_CI_END="0.6550975645144134" LOG_CI_START="-0.39017793055342975" LOG_EFFECT_SIZE="0.13245981698049183" MODIFIED="2014-12-23 11:46:36 +0100" MODIFIED_BY="[Empty name]" ORDER="92" SE="0.614" STUDY_ID="STD-Chaudhury-et-al-2012" TOTAL_1="0" TOTAL_2="0" WEIGHT="9.23086533716655">
<FOOTNOTE>Carboplatin loaded non targeted liposomes vs free carboplatin</FOOTNOTE>
</IV_DATA>
<IV_DATA CI_END="6.218782903538075E147" CI_START="4.82606770340457E-160" EFFECT_SIZE="1.7324048985514552E-6" ESTIMABLE="YES" ESTIMATE="-13.266" LOG_CI_END="147.79370539594504" LOG_CI_START="-159.3164065898021" LOG_EFFECT_SIZE="-5.761350596928539" MODIFIED="2014-12-23 11:46:39 +0100" MODIFIED_BY="[Empty name]" ORDER="93" SE="180.398" STUDY_ID="STD-Chaudhury-et-al-2012" TOTAL_1="0" TOTAL_2="0" WEIGHT="3.383003989289706E-4">
<FOOTNOTE>Carboplatin loaded FRa targeted liposomes vs free carboplatin</FOOTNOTE>
</IV_DATA>
<IV_DATA CI_END="0.38596171153819664" CI_START="0.059965679265895376" EFFECT_SIZE="0.15213302140894833" ESTIMABLE="YES" ESTIMATE="-1.883" LOG_CI_END="-0.4134557763967666" LOG_CI_START="-1.2220972424508798" LOG_EFFECT_SIZE="-0.8177765094238232" MODIFIED="2014-10-08 15:42:06 +0200" MODIFIED_BY="[Empty name]" ORDER="95" SE="0.475" STUDY_ID="STD-Patankar-et-al-2013" TOTAL_1="0" TOTAL_2="0" WEIGHT="10.57268289288659">
<FOOTNOTE>Topophore C 5mg/kg vs Free topotecan 5 mg/kg</FOOTNOTE>
</IV_DATA>
<IV_DATA CI_END="0.5601988958169872" CI_START="5.650837471315422E-4" EFFECT_SIZE="0.017792113173741214" ESTIMABLE="YES" ESTIMATE="-4.029" LOG_CI_END="-0.25165775153005515" LOG_CI_START="-3.2478871836463483" LOG_EFFECT_SIZE="-1.7497724675882016" MODIFIED="2014-10-08 15:42:06 +0200" MODIFIED_BY="[Empty name]" ORDER="96" SE="1.76" STUDY_ID="STD-Konishi-et-al-2012" TOTAL_1="0" TOTAL_2="0" WEIGHT="2.8134051032082024">
<FOOTNOTE>IHL-305 45mg/kg vs free irinotecan hydrochloride (CPT-11) 45mg/kg</FOOTNOTE>
</IV_DATA>
<IV_DATA CI_END="0.7085590700271971" CI_START="0.0074504700841658755" EFFECT_SIZE="0.07265740261048442" ESTIMABLE="YES" ESTIMATE="-2.622" LOG_CI_END="-0.14962393833466367" LOG_CI_START="-2.127816324765989" LOG_EFFECT_SIZE="-1.1387201315503261" MODIFIED="2014-10-08 15:42:06 +0200" MODIFIED_BY="[Empty name]" ORDER="262" SE="1.162" STUDY_ID="STD-Shaikh-et-al-2013" TOTAL_1="0" TOTAL_2="0" WEIGHT="5.08308117846574">
<FOOTNOTE>Liposomal dox and iri vs free dox and iri 10umol/kg</FOOTNOTE>
</IV_DATA>
<IV_DATA CI_END="1.1214490773769488" CI_START="0.15249527483078246" EFFECT_SIZE="0.41354042760451515" ESTIMABLE="YES" ESTIMATE="-0.883" LOG_CI_END="0.049779557975790284" LOG_CI_START="-0.816743613016933" LOG_EFFECT_SIZE="-0.38348202752057137" MODIFIED="2014-10-08 15:42:06 +0200" MODIFIED_BY="[Empty name]" ORDER="266" SE="0.509" STUDY_ID="STD-Tong-et-al-2014" TOTAL_1="0" TOTAL_2="0" WEIGHT="10.243578198684753">
<FOOTNOTE>Free PTX ip vs PTX-NP ip</FOOTNOTE>
</IV_DATA>
<IV_DATA CI_END="0.6338768407908002" CI_START="0.06733336505354429" EFFECT_SIZE="0.20659395131502356" ESTIMABLE="YES" ESTIMATE="-1.577" LOG_CI_END="-0.19799511524253058" LOG_CI_START="-1.1717696806803257" LOG_EFFECT_SIZE="-0.6848823979614281" MODIFIED="2014-10-08 15:42:06 +0200" MODIFIED_BY="[Empty name]" ORDER="267" SE="0.572" STUDY_ID="STD-Tong-et-al-2014" TOTAL_1="0" TOTAL_2="0" WEIGHT="9.63318326432111">
<FOOTNOTE>Free PTX ip vs FA-PTX-NP ip</FOOTNOTE>
</IV_DATA>
<IV_DATA CI_END="1.140555091061332" CI_START="0.6666333623160304" EFFECT_SIZE="0.8719702261321094" ESTIMABLE="YES" ESTIMATE="-0.137" LOG_CI_END="0.05711626739968979" LOG_CI_START="-0.1761129554411808" LOG_EFFECT_SIZE="-0.059498344020745525" MODIFIED="2014-10-08 15:42:06 +0200" MODIFIED_BY="[Empty name]" ORDER="268" SE="0.137" STUDY_ID="STD-Tong-et-al-2014" TOTAL_1="0" TOTAL_2="0" WEIGHT="13.193498518090363">
<FOOTNOTE>Free PTX ip vs FA-PTX-NP iv</FOOTNOTE>
</IV_DATA>
</IV_SUBGROUP>
<IV_SUBGROUP CHI2="44.38779472875594" CI_END="0.8331257901639451" CI_START="0.17148517928940504" DF="14" EFFECT_SIZE="0.37797979509081087" ESTIMABLE="YES" I2="68.45979827213557" ID="CMP-001.10.04" LOG_CI_END="-0.07928942134267665" LOG_CI_START="-0.7657734081632676" LOG_EFFECT_SIZE="-0.4225314147529721" MODIFIED="2014-11-28 14:20:06 +0100" MODIFIED_BY="[Empty name]" NO="4" P_CHI2="5.125476336964585E-5" P_Z="0.015834037462856762" STUDIES="6" TAU2="1.3479620636062406" TOTAL_1="0" TOTAL_2="0" WEIGHT="100.0" Z="2.412718639186593">
<NAME>Micro/nano-particles</NAME>
<IV_DATA CI_END="0.763763846419506" CI_START="0.12486734304410506" EFFECT_SIZE="0.30881897968801986" ESTIMABLE="YES" ESTIMATE="-1.175" LOG_CI_END="-0.11704090327105744" LOG_CI_START="-0.9035511292015843" LOG_EFFECT_SIZE="-0.5102960162363209" MODIFIED="2014-10-08 15:42:06 +0200" MODIFIED_BY="[Empty name]" ORDER="69" SE="0.462" STUDY_ID="STD-Tang-et-al-2012" TOTAL_1="0" TOTAL_2="0" WEIGHT="10.414062141181262">
<FOOTNOTE>Cisplatin-MP vs free Cisplatin</FOOTNOTE>
</IV_DATA>
<IV_DATA CI_END="0.8565627232038341" CI_START="0.041870562353685484" EFFECT_SIZE="0.18937994326683266" ESTIMABLE="YES" ESTIMATE="-1.664" LOG_CI_END="-0.06724082961157186" LOG_CI_START="-1.37809120616245" LOG_EFFECT_SIZE="-0.722666017887011" MODIFIED="2014-10-08 15:42:06 +0200" MODIFIED_BY="[Empty name]" ORDER="70" SE="0.77" STUDY_ID="STD-Winer-et-al-2010_x002a_" TOTAL_1="0" TOTAL_2="0" WEIGHT="8.378019272425501">
<FOOTNOTE>IP/IV F3-Cis-NP vs IP/IV blank+free Cis total dose 150ug/kg</FOOTNOTE>
</IV_DATA>
<IV_DATA CI_END="1.384713773578996" CI_START="0.07703515086105288" EFFECT_SIZE="0.3266062376119534" ESTIMABLE="YES" ESTIMATE="-1.119" LOG_CI_END="0.14136001209961005" LOG_CI_START="-1.1133110625990876" LOG_EFFECT_SIZE="-0.4859755252497388" MODIFIED="2014-10-08 15:42:06 +0200" MODIFIED_BY="[Empty name]" ORDER="71" SE="0.737" STUDY_ID="STD-Winer-et-al-2010_x002a_" TOTAL_1="0" TOTAL_2="0" WEIGHT="8.5983357192626">
<FOOTNOTE>IP F3-Cis-NP vs IP blank+free Cis total dose 75ug/kg</FOOTNOTE>
</IV_DATA>
<IV_DATA CI_END="0.2401064313071608" CI_START="0.006622204159528902" EFFECT_SIZE="0.039875228001002336" ESTIMABLE="YES" ESTIMATE="-3.222" LOG_CI_END="-0.6195962071074693" LOG_CI_START="-2.1789974342770853" LOG_EFFECT_SIZE="-1.3992968206922773" MODIFIED="2014-10-08 15:42:06 +0200" MODIFIED_BY="[Empty name]" ORDER="72" SE="0.916" STUDY_ID="STD-Winer-et-al-2010_x002a_" TOTAL_1="0" TOTAL_2="0" WEIGHT="7.435045939766976">
<FOOTNOTE>IV F3-Cis-NP vs IV blank+free Cis total dose 75ug/kg</FOOTNOTE>
</IV_DATA>
<IV_DATA CI_END="3.3554468910550626E29" CI_START="1.0061143979741916E-37" EFFECT_SIZE="1.8373795004647954E-4" ESTIMABLE="YES" ESTIMATE="-8.602" LOG_CI_END="29.525750369331938" LOG_CI_START="-36.99735263599549" LOG_EFFECT_SIZE="-3.735801133331772" MODIFIED="2014-10-08 15:42:06 +0200" MODIFIED_BY="[Empty name]" ORDER="76" SE="39.076" STUDY_ID="STD-Cirstoiu_x002d_Hapca-et-al-2010" TOTAL_1="0" TOTAL_2="0" WEIGHT="0.010639778889601477">
<FOOTNOTE>Teatment initiated on day 3: NPs-TX-RIT vs free PTX</FOOTNOTE>
</IV_DATA>
<IV_DATA CI_END="3.2436188122212633E28" CI_START="9.278931490566703E-39" EFFECT_SIZE="1.7348578253019656E-5" ESTIMABLE="YES" ESTIMATE="-10.962" LOG_CI_END="28.511029810558842" LOG_CI_START="-38.032502031805734" LOG_EFFECT_SIZE="-4.760736110623446" MODIFIED="2014-10-08 15:42:06 +0200" MODIFIED_BY="[Empty name]" ORDER="77" SE="39.088" STUDY_ID="STD-Cirstoiu_x002d_Hapca-et-al-2010" TOTAL_1="0" TOTAL_2="0" WEIGHT="0.010633252834459794">
<FOOTNOTE>Teatment initiated on day 3: NPs-TX-HER vs free PTX</FOOTNOTE>
</IV_DATA>
<IV_DATA CI_END="0.4859930354211805" CI_START="0.00561429635199539" EFFECT_SIZE="0.05223513114619603" ESTIMABLE="YES" ESTIMATE="-2.952" LOG_CI_END="-0.3133699543998933" LOG_CI_START="-2.250704666756905" LOG_EFFECT_SIZE="-1.2820373105783993" MODIFIED="2014-10-08 15:42:06 +0200" MODIFIED_BY="[Empty name]" ORDER="78" SE="1.138" STUDY_ID="STD-Cirstoiu_x002d_Hapca-et-al-2010" TOTAL_1="0" TOTAL_2="0" WEIGHT="6.1523051338845285">
<FOOTNOTE>Teatment initiated on day 5: NPs-TX-HER vs free PTX</FOOTNOTE>
</IV_DATA>
<IV_DATA CI_END="1.583257530472047" CI_START="0.03305823906792177" EFFECT_SIZE="0.22877872704522242" ESTIMABLE="YES" ESTIMATE="-1.475" LOG_CI_END="0.19955156234576638" LOG_CI_START="-1.4807202839603595" LOG_EFFECT_SIZE="-0.6405843608072965" MODIFIED="2014-10-08 15:42:06 +0200" MODIFIED_BY="[Empty name]" ORDER="84" SE="0.987" STUDY_ID="STD-Cirstoiu_x002d_Hapca-et-al-2010" TOTAL_1="0" TOTAL_2="0" WEIGHT="7.002438419113233">
<FOOTNOTE>Teatment initiated on day 5: NPs-TX-RIT vs free PTX</FOOTNOTE>
</IV_DATA>
<IV_DATA CI_END="2.6229569294056496" CI_START="0.38124911194275524" EFFECT_SIZE="1.0" ESTIMABLE="YES" ESTIMATE="0.0" LOG_CI_END="0.4187911592617091" LOG_CI_START="-0.4187911592617091" LOG_EFFECT_SIZE="0.0" MODIFIED="2014-10-08 15:42:06 +0200" MODIFIED_BY="[Empty name]" ORDER="278" SE="0.492" STUDY_ID="STD-Javid-et-al-2014" TOTAL_1="0" TOTAL_2="0" WEIGHT="10.226612095359611">
<FOOTNOTE>Free PTX vs PTX-PEG-SPIO</FOOTNOTE>
</IV_DATA>
<IV_DATA CI_END="2.5973779631730616" CI_START="0.3850036514433039" EFFECT_SIZE="1.0" ESTIMABLE="YES" ESTIMATE="0.0" LOG_CI_END="0.41453515154563486" LOG_CI_START="-0.41453515154563486" LOG_EFFECT_SIZE="0.0" MODIFIED="2014-10-08 15:42:06 +0200" MODIFIED_BY="[Empty name]" ORDER="279" SE="0.487" STUDY_ID="STD-Javid-et-al-2014" TOTAL_1="0" TOTAL_2="0" WEIGHT="10.258192617220624">
<FOOTNOTE>Free DOX vs DOX-PEG-SPIO</FOOTNOTE>
</IV_DATA>
<IV_DATA CI_END="21.543908243052492" CI_START="1.152469352735543" EFFECT_SIZE="4.982839952102077" ESTIMABLE="YES" ESTIMATE="1.606" LOG_CI_END="1.3333244907181199" LOG_CI_START="0.061629385155125144" LOG_EFFECT_SIZE="0.6974769379366225" MODIFIED="2014-10-08 15:42:06 +0200" MODIFIED_BY="[Empty name]" ORDER="283" SE="0.747" STUDY_ID="STD-Pu-et-al-2014" TOTAL_1="0" TOTAL_2="0" WEIGHT="8.531388584277021">
<FOOTNOTE>Free PTX vs NPLMBs (nontargeted)</FOOTNOTE>
</IV_DATA>
<IV_DATA CI_END="15.934624083812608" CI_START="0.9777567546664503" EFFECT_SIZE="3.947174474357382" ESTIMABLE="YES" ESTIMATE="1.373" LOG_CI_END="1.2023418224221423" LOG_CI_START="-0.009769175115812682" LOG_EFFECT_SIZE="0.5962863236531648" MODIFIED="2014-10-08 15:42:06 +0200" MODIFIED_BY="[Empty name]" ORDER="284" SE="0.712" STUDY_ID="STD-Pu-et-al-2014" TOTAL_1="0" TOTAL_2="0" WEIGHT="8.766255118277737">
<FOOTNOTE>Free PTX vs TPLMBs (targeted to LHRH)</FOOTNOTE>
</IV_DATA>
<IV_DATA CI_END="0.9757869109738845" CI_START="0.03325703502125283" EFFECT_SIZE="0.1801437744456871" ESTIMABLE="YES" ESTIMATE="-1.714" LOG_CI_END="-0.010645011730967812" LOG_CI_START="-1.4781164722333795" LOG_EFFECT_SIZE="-0.7443807419821736" MODIFIED="2014-10-08 15:42:06 +0200" MODIFIED_BY="[Empty name]" ORDER="285" SE="0.862" STUDY_ID="STD-Pu-et-al-2014" TOTAL_1="0" TOTAL_2="0" WEIGHT="7.776438364778773">
<FOOTNOTE>Free PTX+ultrasound vs NPLMBs+ultrasound (nontargeted)</FOOTNOTE>
</IV_DATA>
<IV_DATA CI_END="0.30961085491877366" CI_START="0.0044025959507505074" EFFECT_SIZE="0.03692006901637368" ESTIMABLE="YES" ESTIMATE="-3.299" LOG_CI_END="-0.5091838214107091" LOG_CI_START="-2.3562911701869464" LOG_EFFECT_SIZE="-1.4327374957988277" MODIFIED="2014-10-08 15:42:06 +0200" MODIFIED_BY="[Empty name]" ORDER="286" SE="1.085" STUDY_ID="STD-Pu-et-al-2014" TOTAL_1="0" TOTAL_2="0" WEIGHT="6.43935651673692">
<FOOTNOTE>Free PTX+ultrasound vs TPLMBs+ultrasound (targeted to LHRH)</FOOTNOTE>
</IV_DATA>
<IV_DATA CI_END="3.8602663659475604E200" CI_START="1.4366082137149184E-212" EFFECT_SIZE="2.3549289518895775E-6" ESTIMABLE="YES" ESTIMATE="-12.959" LOG_CI_END="200.58661727287642" LOG_CI_START="-211.8426616548449" LOG_EFFECT_SIZE="-5.6280221909842405" MODIFIED="2014-11-28 14:20:06 +0100" MODIFIED_BY="[Empty name]" ORDER="299" SE="242.263" STUDY_ID="STD-Yang-et-al-2014" TOTAL_1="0" TOTAL_2="0" WEIGHT="2.770459911417952E-4"/>
</IV_SUBGROUP>
</IV_OUTCOME>
<IV_OUTCOME CHI2="94.21419565341628" CI_END="0.5434179053953523" CI_START="0.24585563369974986" CI_STUDY="95" CI_TOTAL="95" DF="29" EFFECT_SIZE="0.36551655707336306" ESTIMABLE="YES" I2="69.2190759589121" I2_Q="68.65604204927124" ID="CMP-001.12" LOG_CI_END="-0.2648660558587153" LOG_CI_START="-0.609319835546765" LOG_DATA="YES" LOG_EFFECT_SIZE="-0.4370929457027402" MODIFIED="2015-04-14 15:57:26 +0200" MODIFIED_BY="[Empty name]" NO="12" P_CHI2="8.067082779561474E-9" P_Q="0.041155146460880476" P_Z="6.552660254942217E-7" Q="6.380815094073015" RANDOM="YES" SCALE="124.56" SHOW_PARTICIPANTS="NO" SORT_BY="STUDY" STUDIES="17" SUBGROUPS="YES" SUBGROUP_TEST="YES" TAU2="0.7483817392457385" TOTALS="SUB" TOTAL_1="0" TOTAL_2="0" WEIGHT="300.0" Z="4.974173500141237">
<NAME>Survival by administration route</NAME>
<GROUP_LABEL_1>Experimental</GROUP_LABEL_1>
<GROUP_LABEL_2>Control</GROUP_LABEL_2>
<GRAPH_LABEL_1>Favours [experimental]</GRAPH_LABEL_1>
<GRAPH_LABEL_2>Favours [control]</GRAPH_LABEL_2>
<EFFECT_MEASURE>Hazard Ratio</EFFECT_MEASURE>
<IV_SUBGROUP CHI2="49.38452975373784" CI_END="0.41608682976999933" CI_START="0.040966290134542976" DF="6" EFFECT_SIZE="0.1305585454480862" ESTIMABLE="YES" I2="87.85044622289661" ID="CMP-001.12.01" LOG_CI_END="-0.3808160305390314" LOG_CI_START="-1.3875733635315424" LOG_EFFECT_SIZE="-0.8841946970352867" MODIFIED="2015-04-14 15:57:19 +0200" MODIFIED_BY="[Empty name]" NO="1" P_CHI2="6.244815331513109E-9" P_Z="5.759038711504066E-4" STUDIES="6" TAU2="1.8321373470270483" TOTAL_1="0" TOTAL_2="0" WEIGHT="100.0" Z="3.4427159449820635">
<NAME>IV</NAME>
<IV_DATA CI_END="0.5601988958169872" CI_START="5.650837471315422E-4" EFFECT_SIZE="0.017792113173741214" ESTIMABLE="YES" ESTIMATE="-4.029" LOG_CI_END="-0.25165775153005515" LOG_CI_START="-3.2478871836463483" LOG_EFFECT_SIZE="-1.7497724675882016" MODIFIED="2014-11-27 11:12:42 +0100" MODIFIED_BY="[Empty name]" ORDER="96" SE="1.76" STUDY_ID="STD-Konishi-et-al-2012" TOTAL_1="0" TOTAL_2="0" WEIGHT="7.094160767920513">
<FOOTNOTE>IHL-305 45mg/kg vs free irinotecan hydrochloride (CPT-11) 45mg/kg</FOOTNOTE>
</IV_DATA>
<IV_DATA CI_END="0.28851165117245914" CI_START="0.03340732166496132" EFFECT_SIZE="0.09817536113917512" ESTIMABLE="YES" ESTIMATE="-2.321" LOG_CI_END="-0.5398366437292768" LOG_CI_START="-1.4761583412656183" LOG_EFFECT_SIZE="-1.0079974924974475" MODIFIED="2014-11-27 11:12:45 +0100" MODIFIED_BY="[Empty name]" ORDER="64" SE="0.55" STUDY_ID="STD-Pastorino-et-al-2008" TOTAL_1="0" TOTAL_2="0" WEIGHT="16.383274345002217">
<FOOTNOTE>TVT-Dox 5mg/kg vs free Dox 5 mg/kg</FOOTNOTE>
</IV_DATA>
<IV_DATA CI_END="0.42391636812498584" CI_START="0.05308924509637677" EFFECT_SIZE="0.15001799881265335" ESTIMABLE="YES" ESTIMATE="-1.897" LOG_CI_END="-0.37271981426659506" LOG_CI_START="-1.2749934500743425" LOG_EFFECT_SIZE="-0.8238566321704687" MODIFIED="2014-10-08 16:18:04 +0200" MODIFIED_BY="[Empty name]" ORDER="63" SE="0.53" STUDY_ID="STD-Pastorino-et-al-2008" TOTAL_1="0" TOTAL_2="0" WEIGHT="16.550748302029028">
<FOOTNOTE>Caelyx 5mg/kg vs free Dox 5 mg/kg</FOOTNOTE>
</IV_DATA>
<IV_DATA CI_END="0.38596171153819664" CI_START="0.059965679265895376" EFFECT_SIZE="0.15213302140894833" ESTIMABLE="YES" ESTIMATE="-1.883" LOG_CI_END="-0.4134557763967666" LOG_CI_START="-1.2220972424508798" LOG_EFFECT_SIZE="-0.8177765094238232" MODIFIED="2014-10-08 16:18:09 +0200" MODIFIED_BY="[Empty name]" ORDER="95" SE="0.475" STUDY_ID="STD-Patankar-et-al-2013" TOTAL_1="0" TOTAL_2="0" WEIGHT="16.995329579218968">
<FOOTNOTE>Topophore C 5mg/kg vs Free topotecan 5 mg/kg</FOOTNOTE>
</IV_DATA>
<IV_DATA CI_END="0.7085590700271971" CI_START="0.0074504700841658755" EFFECT_SIZE="0.07265740261048442" ESTIMABLE="YES" ESTIMATE="-2.622" LOG_CI_END="-0.14962393833466367" LOG_CI_START="-2.127816324765989" LOG_EFFECT_SIZE="-1.1387201315503261" MODIFIED="2014-10-08 16:19:20 +0200" MODIFIED_BY="[Empty name]" ORDER="262" SE="1.162" STUDY_ID="STD-Shaikh-et-al-2013" TOTAL_1="0" TOTAL_2="0" WEIGHT="10.989364714603637"/>
<IV_DATA CI_END="1.140555091061332" CI_START="0.6666333623160304" EFFECT_SIZE="0.8719702261321094" ESTIMABLE="YES" ESTIMATE="-0.137" LOG_CI_END="0.05711626739968979" LOG_CI_START="-0.1761129554411808" LOG_EFFECT_SIZE="-0.059498344020745525" MODIFIED="2014-10-08 16:19:49 +0200" MODIFIED_BY="[Empty name]" ORDER="268" SE="0.137" STUDY_ID="STD-Tong-et-al-2014" TOTAL_1="0" TOTAL_2="0" WEIGHT="18.89471573729536">
<FOOTNOTE>Free PTX ip vs FA-PTX-NP iv</FOOTNOTE>
</IV_DATA>
<IV_DATA CI_END="0.2401064313071608" CI_START="0.006622204159528902" EFFECT_SIZE="0.039875228001002336" ESTIMABLE="YES" ESTIMATE="-3.222" LOG_CI_END="-0.6195962071074693" LOG_CI_START="-2.1789974342770853" LOG_EFFECT_SIZE="-1.3992968206922773" MODIFIED="2014-10-08 16:20:15 +0200" MODIFIED_BY="[Empty name]" ORDER="72" SE="0.916" STUDY_ID="STD-Winer-et-al-2010_x002a_" TOTAL_1="0" TOTAL_2="0" WEIGHT="13.09240655393026">
<FOOTNOTE>IV F3-Cis-NP vs IV blank+free Cis total dose 75ug/kg</FOOTNOTE>
</IV_DATA>
</IV_SUBGROUP>
<IV_SUBGROUP CHI2="37.39475982577579" CI_END="0.884740978619918" CI_START="0.32235635595529366" DF="16" EFFECT_SIZE="0.5340429550441024" ESTIMABLE="YES" I2="57.21325641735669" ID="CMP-001.12.02" LOG_CI_END="-0.05318385700981862" LOG_CI_START="-0.4916637623100249" LOG_EFFECT_SIZE="-0.27242380965992175" MODIFIED="2015-04-14 15:57:26 +0200" MODIFIED_BY="[Empty name]" NO="2" P_CHI2="0.001844611551604869" P_Z="0.014874608975231352" STUDIES="11" TAU2="0.5749392124635155" TOTAL_1="0" TOTAL_2="0" WEIGHT="100.0" Z="2.4354176736973963">
<NAME>IP</NAME>
<IV_DATA CI_END="6.218782903538075E147" CI_START="4.82606770340457E-160" EFFECT_SIZE="1.7324048985514552E-6" ESTIMABLE="YES" ESTIMATE="-13.266" LOG_CI_END="147.79370539594504" LOG_CI_START="-159.3164065898021" LOG_EFFECT_SIZE="-5.761350596928539" MODIFIED="2014-11-03 16:59:51 +0100" MODIFIED_BY="[Empty name]" ORDER="93" SE="180.398" STUDY_ID="STD-Chaudhury-et-al-2012" TOTAL_1="0" TOTAL_2="0" WEIGHT="2.0384660614945164E-4">
<FOOTNOTE>Carboplatin loaded FRa targeted liposomes vs free carboplatin</FOOTNOTE>
</IV_DATA>
<IV_DATA CI_END="4.519574654853173" CI_START="0.4072134081921537" EFFECT_SIZE="1.3566250030062241" ESTIMABLE="YES" ESTIMATE="0.305" LOG_CI_END="0.6550975645144134" LOG_CI_START="-0.39017793055342975" LOG_EFFECT_SIZE="0.13245981698049183" MODIFIED="2014-11-27 11:12:24 +0100" MODIFIED_BY="[Empty name]" ORDER="92" SE="0.614" STUDY_ID="STD-Chaudhury-et-al-2012" TOTAL_1="0" TOTAL_2="0" WEIGHT="6.968947659083036">
<FOOTNOTE>Carboplatin loaded non targeted liposomes vs free carboplatin</FOOTNOTE>
</IV_DATA>
<IV_DATA CI_END="2.6229569294056496" CI_START="0.38124911194275524" EFFECT_SIZE="1.0" ESTIMABLE="YES" ESTIMATE="0.0" LOG_CI_END="0.4187911592617091" LOG_CI_START="-0.4187911592617091" LOG_EFFECT_SIZE="0.0" MODIFIED="2014-10-08 16:16:45 +0200" MODIFIED_BY="[Empty name]" ORDER="278" SE="0.492" STUDY_ID="STD-Javid-et-al-2014" TOTAL_1="0" TOTAL_2="0" WEIGHT="8.119902797557947">
<FOOTNOTE>Free PTX vs PTX-PEG-SPIO</FOOTNOTE>
</IV_DATA>
<IV_DATA CI_END="2.5973779631730616" CI_START="0.3850036514433039" EFFECT_SIZE="1.0" ESTIMABLE="YES" ESTIMATE="0.0" LOG_CI_END="0.41453515154563486" LOG_CI_START="-0.41453515154563486" LOG_EFFECT_SIZE="0.0" MODIFIED="2014-10-08 16:16:45 +0200" MODIFIED_BY="[Empty name]" ORDER="279" SE="0.487" STUDY_ID="STD-Javid-et-al-2014" TOTAL_1="0" TOTAL_2="0" WEIGHT="8.168845689138214">
<FOOTNOTE>Free DOX vs DOX-PEG-SPIO</FOOTNOTE>
</IV_DATA>
<IV_DATA CI_END="1.3325554620861781" CI_START="0.12833663598180908" EFFECT_SIZE="0.41354042760451515" ESTIMABLE="YES" ESTIMATE="-0.883" LOG_CI_END="0.12468529377869762" LOG_CI_START="-0.8916493488198404" LOG_EFFECT_SIZE="-0.38348202752057137" MODIFIED="2014-10-08 16:17:47 +0200" MODIFIED_BY="[Empty name]" ORDER="66" SE="0.597" STUDY_ID="STD-Li-and-Howell-2010_x002a_" TOTAL_1="0" TOTAL_2="0" WEIGHT="7.122992863162025"/>
<IV_DATA CI_END="1.371550643379176" CI_START="0.1924455627310847" EFFECT_SIZE="0.5137595112299983" ESTIMABLE="YES" ESTIMATE="-0.666" LOG_CI_END="0.13721184820307708" LOG_CI_START="-0.7156920980982086" LOG_EFFECT_SIZE="-0.2892401249475658" MODIFIED="2014-10-08 16:17:54 +0200" MODIFIED_BY="[Empty name]" ORDER="90" SE="0.501" STUDY_ID="STD-Lu-et-al-2008" TOTAL_1="0" TOTAL_2="0" WEIGHT="8.032042235489744">
<FOOTNOTE>Single dose priming TPM PTX 40mg/kg vs Single dose free PTX 40mg/kg</FOOTNOTE>
</IV_DATA>
<IV_DATA CI_END="15.934624083812608" CI_START="0.9777567546664503" EFFECT_SIZE="3.947174474357382" ESTIMABLE="YES" ESTIMATE="1.373" LOG_CI_END="1.2023418224221423" LOG_CI_START="-0.009769175115812682" LOG_EFFECT_SIZE="0.5962863236531648" MODIFIED="2014-10-08 16:18:54 +0200" MODIFIED_BY="[Empty name]" ORDER="284" SE="0.712" STUDY_ID="STD-Pu-et-al-2014" TOTAL_1="0" TOTAL_2="0" WEIGHT="6.131887983907549">
<FOOTNOTE>Free PTX vs TPLMBs (targeted to LHRH)</FOOTNOTE>
</IV_DATA>
<IV_DATA CI_END="0.30961085491877366" CI_START="0.0044025959507505074" EFFECT_SIZE="0.03692006901637368" ESTIMABLE="YES" ESTIMATE="-3.299" LOG_CI_END="-0.5091838214107091" LOG_CI_START="-2.3562911701869464" LOG_EFFECT_SIZE="-1.4327374957988277" MODIFIED="2014-10-08 16:22:38 +0200" MODIFIED_BY="[Empty name]" ORDER="286" SE="1.085" STUDY_ID="STD-Pu-et-al-2014" TOTAL_1="0" TOTAL_2="0" WEIGHT="3.78616720014447">
<FOOTNOTE>Free PTX+ultrasound vs TPLMBs+ultrasound (targeted to LHRH)</FOOTNOTE>
</IV_DATA>
<IV_DATA CI_END="21.543908243052492" CI_START="1.152469352735543" EFFECT_SIZE="4.982839952102077" ESTIMABLE="YES" ESTIMATE="1.606" LOG_CI_END="1.3333244907181199" LOG_CI_START="0.061629385155125144" LOG_EFFECT_SIZE="0.6974769379366225" MODIFIED="2014-10-08 16:18:54 +0200" MODIFIED_BY="[Empty name]" ORDER="283" SE="0.747" STUDY_ID="STD-Pu-et-al-2014" TOTAL_1="0" TOTAL_2="0" WEIGHT="5.85550742524338">
<FOOTNOTE>Free PTX vs NPLMBs (nontargeted)</FOOTNOTE>
</IV_DATA>
<IV_DATA CI_END="0.9757869109738845" CI_START="0.03325703502125283" EFFECT_SIZE="0.1801437744456871" ESTIMABLE="YES" ESTIMATE="-1.714" LOG_CI_END="-0.010645011730967812" LOG_CI_START="-1.4781164722333795" LOG_EFFECT_SIZE="-0.7443807419821736" MODIFIED="2014-10-08 16:18:54 +0200" MODIFIED_BY="[Empty name]" ORDER="285" SE="0.862" STUDY_ID="STD-Pu-et-al-2014" TOTAL_1="0" TOTAL_2="0" WEIGHT="5.033437913140317">
<FOOTNOTE>Free PTX+ultrasound vs NPLMBs+ultrasound (nontargeted)</FOOTNOTE>
</IV_DATA>
<IV_DATA CI_END="1.9771408775506236" CI_START="0.09184510153371603" EFFECT_SIZE="0.4261346085981487" ESTIMABLE="YES" ESTIMATE="-0.853" LOG_CI_END="0.29603761527375844" LOG_CI_START="-1.0369440014007059" LOG_EFFECT_SIZE="-0.3704531930634738" MODIFIED="2014-10-08 16:19:11 +0200" MODIFIED_BY="[Empty name]" ORDER="65" SE="0.783" STUDY_ID="STD-Rapoport-et-al-2004" TOTAL_1="0" TOTAL_2="0" WEIGHT="5.584031255234236"/>
<IV_DATA CI_END="0.763763846419506" CI_START="0.12486734304410506" EFFECT_SIZE="0.30881897968801986" ESTIMABLE="YES" ESTIMATE="-1.175" LOG_CI_END="-0.11704090327105744" LOG_CI_START="-0.9035511292015843" LOG_EFFECT_SIZE="-0.5102960162363209" MODIFIED="2014-10-08 16:19:25 +0200" MODIFIED_BY="[Empty name]" ORDER="69" SE="0.462" STUDY_ID="STD-Tang-et-al-2012" TOTAL_1="0" TOTAL_2="0" WEIGHT="8.414672668849267">
<FOOTNOTE>Cisplatin-MP vs free Cisplatin</FOOTNOTE>
</IV_DATA>
<IV_DATA CI_END="0.6338768407908002" CI_START="0.06733336505354429" EFFECT_SIZE="0.20659395131502356" ESTIMABLE="YES" ESTIMATE="-1.577" LOG_CI_END="-0.19799511524253058" LOG_CI_START="-1.1717696806803257" LOG_EFFECT_SIZE="-0.6848823979614281" MODIFIED="2014-10-08 16:19:45 +0200" MODIFIED_BY="[Empty name]" ORDER="267" SE="0.572" STUDY_ID="STD-Tong-et-al-2014" TOTAL_1="0" TOTAL_2="0" WEIGHT="7.353747890357746">
<FOOTNOTE>Free PTX ip vs FA-PTX-NP ip</FOOTNOTE>
</IV_DATA>
<IV_DATA CI_END="1.1214490773769488" CI_START="0.15249527483078246" EFFECT_SIZE="0.41354042760451515" ESTIMABLE="YES" ESTIMATE="-0.883" LOG_CI_END="0.049779557975790284" LOG_CI_START="-0.816743613016933" LOG_EFFECT_SIZE="-0.38348202752057137" MODIFIED="2014-10-08 16:19:45 +0200" MODIFIED_BY="[Empty name]" ORDER="266" SE="0.509" STUDY_ID="STD-Tong-et-al-2014" TOTAL_1="0" TOTAL_2="0" WEIGHT="7.954227692996752">
<FOOTNOTE>Free PTX ip vs PTX-NP ip</FOOTNOTE>
</IV_DATA>
<IV_DATA CI_END="1.384713773578996" CI_START="0.07703515086105288" EFFECT_SIZE="0.3266062376119534" ESTIMABLE="YES" ESTIMATE="-1.119" LOG_CI_END="0.14136001209961005" LOG_CI_START="-1.1133110625990876" LOG_EFFECT_SIZE="-0.4859755252497388" MODIFIED="2014-10-08 16:20:20 +0200" MODIFIED_BY="[Empty name]" ORDER="71" SE="0.737" STUDY_ID="STD-Winer-et-al-2010_x002a_" TOTAL_1="0" TOTAL_2="0" WEIGHT="5.933224169671145">
<FOOTNOTE>IP F3-Cis-NP vs IP blank+free Cis total dose 75ug/kg</FOOTNOTE>
</IV_DATA>
<IV_DATA CI_END="0.7713690034643716" CI_START="0.034999847179505356" EFFECT_SIZE="0.16431006433040046" ESTIMABLE="YES" ESTIMATE="-1.806" LOG_CI_END="-0.11273781672075146" LOG_CI_START="-1.455933851913794" LOG_EFFECT_SIZE="-0.7843358343172728" MODIFIED="2014-10-08 16:20:32 +0200" MODIFIED_BY="[Empty name]" ORDER="74" SE="0.789" STUDY_ID="STD-Xiao-et-al-2009" TOTAL_1="0" TOTAL_2="0" WEIGHT="5.540047678785365">
<FOOTNOTE>45mg/kg PTX NP vs 20 mg/kg Taxol</FOOTNOTE>
</IV_DATA>
<IV_DATA CI_END="3.8602663659475604E200" CI_START="1.4366082137149184E-212" EFFECT_SIZE="2.3549289518895775E-6" ESTIMABLE="YES" ESTIMATE="-12.959" LOG_CI_END="200.58661727287642" LOG_CI_START="-211.8426616548449" LOG_EFFECT_SIZE="-5.6280221909842405" MODIFIED="2014-11-28 14:19:41 +0100" MODIFIED_BY="[Empty name]" ORDER="299" SE="242.263" STUDY_ID="STD-Yang-et-al-2014" TOTAL_1="0" TOTAL_2="0" WEIGHT="1.130306326624667E-4">
<FOOTNOTE>Taxol 20mg/kg vs PTX/PEG-PSA 20 mg/kg</FOOTNOTE>
</IV_DATA>
</IV_SUBGROUP>
<IV_SUBGROUP CHI2="2.8336159339297904" CI_END="0.5147102797337484" CI_START="0.11053019215404092" DF="5" EFFECT_SIZE="0.23851839787033488" ESTIMABLE="YES" I2="0.0" ID="CMP-001.12.03" LOG_CI_END="-0.2884371579844127" LOG_CI_START="-0.9565190749664374" LOG_EFFECT_SIZE="-0.6224781164754251" MODIFIED="2014-10-08 16:20:22 +0200" MODIFIED_BY="[Empty name]" NO="3" P_CHI2="0.725618817332248" P_Z="2.5985079580241333E-4" STUDIES="3" TAU2="0.0" TOTAL_1="0" TOTAL_2="0" WEIGHT="99.99999999999999" Z="3.652350582897122">
<NAME>Combination</NAME>
<IV_DATA CI_END="0.4859930354211805" CI_START="0.00561429635199539" EFFECT_SIZE="0.05223513114619603" ESTIMABLE="YES" ESTIMATE="-2.952" LOG_CI_END="-0.3133699543998933" LOG_CI_START="-2.250704666756905" LOG_EFFECT_SIZE="-1.2820373105783993" MODIFIED="2014-10-08 16:16:31 +0200" MODIFIED_BY="[Empty name]" ORDER="78" SE="1.138" STUDY_ID="STD-Cirstoiu_x002d_Hapca-et-al-2010" TOTAL_1="0" TOTAL_2="0" WEIGHT="11.891868922810346">
<FOOTNOTE>Teatment initiated on day 5: NPs-TX-HER vs free PTX</FOOTNOTE>
</IV_DATA>
<IV_DATA CI_END="3.2436188122212633E28" CI_START="9.278931490566703E-39" EFFECT_SIZE="1.7348578253019656E-5" ESTIMABLE="YES" ESTIMATE="-10.962" LOG_CI_END="28.511029810558842" LOG_CI_START="-38.032502031805734" LOG_EFFECT_SIZE="-4.760736110623446" MODIFIED="2014-10-08 16:16:31 +0200" MODIFIED_BY="[Empty name]" ORDER="77" SE="39.088" STUDY_ID="STD-Cirstoiu_x002d_Hapca-et-al-2010" TOTAL_1="0" TOTAL_2="0" WEIGHT="0.010079703062609946">
<FOOTNOTE>Teatment initiated on day 3: NPs-TX-HER vs free PTX</FOOTNOTE>
</IV_DATA>
<IV_DATA CI_END="1.583257530472047" CI_START="0.03305823906792177" EFFECT_SIZE="0.22877872704522242" ESTIMABLE="YES" ESTIMATE="-1.475" LOG_CI_END="0.19955156234576638" LOG_CI_START="-1.4807202839603595" LOG_EFFECT_SIZE="-0.6405843608072965" MODIFIED="2014-10-08 16:16:31 +0200" MODIFIED_BY="[Empty name]" ORDER="84" SE="0.987" STUDY_ID="STD-Cirstoiu_x002d_Hapca-et-al-2010" TOTAL_1="0" TOTAL_2="0" WEIGHT="15.808851952045284">
<FOOTNOTE>Teatment initiated on day 5: NPs-TX-RIT vs free PTX</FOOTNOTE>
</IV_DATA>
<IV_DATA CI_END="3.3554468910550626E29" CI_START="1.0061143979741916E-37" EFFECT_SIZE="1.8373795004647954E-4" ESTIMABLE="YES" ESTIMATE="-8.602" LOG_CI_END="29.525750369331938" LOG_CI_START="-36.99735263599549" LOG_EFFECT_SIZE="-3.735801133331772" MODIFIED="2014-10-08 16:16:31 +0200" MODIFIED_BY="[Empty name]" ORDER="76" SE="39.076" STUDY_ID="STD-Cirstoiu_x002d_Hapca-et-al-2010" TOTAL_1="0" TOTAL_2="0" WEIGHT="0.010085894843203729">
<FOOTNOTE>Teatment initiated on day 3: NPs-TX-RIT vs free PTX</FOOTNOTE>
</IV_DATA>
<IV_DATA CI_END="1.2640605898775095" CI_START="0.13181850961882305" EFFECT_SIZE="0.4081991952779227" ESTIMABLE="YES" ESTIMATE="-0.896" LOG_CI_END="0.10176789136630619" LOG_CI_START="-0.8800236029369336" LOG_EFFECT_SIZE="-0.3891278557853136" MODIFIED="2014-10-08 16:17:42 +0200" MODIFIED_BY="[Empty name]" ORDER="89" SE="0.5767091837" STUDY_ID="STD-Lee-et-al-2013_x002a_" TOTAL_1="0" TOTAL_2="0" WEIGHT="46.30425520834497">
<FOOTNOTE>Paclitaxel-N, S25 mg/kg vs free taxol 15mg/kg</FOOTNOTE>
</IV_DATA>
<IV_DATA CI_END="0.8565627232038341" CI_START="0.041870562353685484" EFFECT_SIZE="0.18937994326683266" ESTIMABLE="YES" ESTIMATE="-1.664" LOG_CI_END="-0.06724082961157186" LOG_CI_START="-1.37809120616245" LOG_EFFECT_SIZE="-0.722666017887011" MODIFIED="2014-10-08 16:20:22 +0200" MODIFIED_BY="[Empty name]" ORDER="70" SE="0.77" STUDY_ID="STD-Winer-et-al-2010_x002a_" TOTAL_1="0" TOTAL_2="0" WEIGHT="25.974858318893574">
<FOOTNOTE>IP/IV F3-Cis-NP vs IP/IV blank+free Cis total dose 150ug/kg</FOOTNOTE>
</IV_DATA>
</IV_SUBGROUP>
</IV_OUTCOME>
<IV_OUTCOME CHI2="92.10237233215295" CI_END="0.5614039175492451" CI_START="0.2453483161559024" CI_STUDY="95" CI_TOTAL="95" DF="29" EFFECT_SIZE="0.3711327334715093" ESTIMABLE="YES" I2="68.51329746923783" I2_Q="21.979426173545903" ID="CMP-001.13" LOG_CI_END="-0.2507245611278648" LOG_CI_START="-0.6102169182687979" LOG_DATA="YES" LOG_EFFECT_SIZE="-0.43047073969833133" MODIFIED="2015-04-14 15:57:37 +0200" MODIFIED_BY="[Empty name]" NO="13" P_CHI2="1.7222590464882614E-8" P_Q="0.257580843873772" P_Z="2.680702016557809E-6" Q="1.2817132083959812" RANDOM="YES" SCALE="202.54901269172493" SHOW_PARTICIPANTS="NO" SORT_BY="STUDY" STUDIES="17" SUBGROUPS="YES" SUBGROUP_TEST="YES" TAU2="0.718517873536297" TOTALS="SUB" TOTAL_1="0" TOTAL_2="0" WEIGHT="200.00000000000006" Z="4.693880854197323">
<NAME>Survival by targeted drug delivery (hazard ratio)</NAME>
<GROUP_LABEL_1>Experimental</GROUP_LABEL_1>
<GROUP_LABEL_2>Control</GROUP_LABEL_2>
<GRAPH_LABEL_1>Favours [experimental]</GRAPH_LABEL_1>
<GRAPH_LABEL_2>Favours [control]</GRAPH_LABEL_2>
<EFFECT_MEASURE>Hazard Ratio</EFFECT_MEASURE>
<IV_SUBGROUP CHI2="51.9970088702293" CI_END="0.5658981041776783" CI_START="0.10295298681483574" DF="11" EFFECT_SIZE="0.24137294806573717" ESTIMABLE="YES" I2="78.84493697040713" ID="CMP-001.13.01" LOG_CI_END="-0.24726176099761443" LOG_CI_START="-0.9873610493530383" LOG_EFFECT_SIZE="-0.6173114051753263" MODIFIED="2014-11-04 08:46:54 +0100" MODIFIED_BY="[Empty name]" NO="1" P_CHI2="2.729847217164405E-7" P_Z="0.001077060354088009" STUDIES="7" TAU2="1.3635662837320477" TOTAL_1="0" TOTAL_2="0" WEIGHT="100.00000000000003" Z="3.2695832584246682">
<NAME>Targeted</NAME>
<IV_DATA CI_END="6.218782903538075E147" CI_START="4.82606770340457E-160" EFFECT_SIZE="1.7324048985514552E-6" ESTIMABLE="YES" ESTIMATE="-13.266" LOG_CI_END="147.79370539594504" LOG_CI_START="-159.3164065898021" LOG_EFFECT_SIZE="-5.761350596928539" MODIFIED="2014-11-04 08:46:53 +0100" MODIFIED_BY="[Empty name]" ORDER="93" SE="180.398" STUDY_ID="STD-Chaudhury-et-al-2012" TOTAL_1="0" TOTAL_2="0" WEIGHT="5.807290400344779E-4">
<FOOTNOTE>Carboplatin loaded FRa targeted liposomes vs free carboplatin</FOOTNOTE>
</IV_DATA>
<IV_DATA CI_END="0.4859930354211805" CI_START="0.00561429635199539" EFFECT_SIZE="0.05223513114619603" ESTIMABLE="YES" ESTIMATE="-2.952" LOG_CI_END="-0.3133699543998933" LOG_CI_START="-2.250704666756905" LOG_EFFECT_SIZE="-1.2820373105783993" MODIFIED="2014-10-08 15:42:06 +0200" MODIFIED_BY="[Empty name]" ORDER="78" SE="1.138" STUDY_ID="STD-Cirstoiu_x002d_Hapca-et-al-2010" TOTAL_1="0" TOTAL_2="0" WEIGHT="7.108868765746448">
<FOOTNOTE>Teatment initiated on day 5: NPs-TX-HER vs free PTX</FOOTNOTE>
</IV_DATA>
<IV_DATA CI_END="3.2436188122212633E28" CI_START="9.278931490566703E-39" EFFECT_SIZE="1.7348578253019656E-5" ESTIMABLE="YES" ESTIMATE="-10.962" LOG_CI_END="28.511029810558842" LOG_CI_START="-38.032502031805734" LOG_EFFECT_SIZE="-4.760736110623446" MODIFIED="2014-11-04 08:46:54 +0100" MODIFIED_BY="[Empty name]" ORDER="77" SE="39.088" STUDY_ID="STD-Cirstoiu_x002d_Hapca-et-al-2010" TOTAL_1="0" TOTAL_2="0" WEIGHT="0.01235892964229843">
<FOOTNOTE>Teatment initiated on day 3: NPs-TX-HER vs free PTX</FOOTNOTE>
</IV_DATA>
<IV_DATA CI_END="1.3325554620861781" CI_START="0.12833663598180908" EFFECT_SIZE="0.41354042760451515" ESTIMABLE="YES" ESTIMATE="-0.883" LOG_CI_END="0.12468529377869762" LOG_CI_START="-0.8916493488198404" LOG_EFFECT_SIZE="-0.38348202752057137" MODIFIED="2014-10-08 15:42:06 +0200" MODIFIED_BY="[Empty name]" ORDER="66" SE="0.597" STUDY_ID="STD-Li-and-Howell-2010_x002a_" TOTAL_1="0" TOTAL_2="0" WEIGHT="10.988362324199196"/>
<IV_DATA CI_END="0.28851165117245914" CI_START="0.03340732166496132" EFFECT_SIZE="0.09817536113917512" ESTIMABLE="YES" ESTIMATE="-2.321" LOG_CI_END="-0.5398366437292768" LOG_CI_START="-1.4761583412656183" LOG_EFFECT_SIZE="-1.0079974924974475" MODIFIED="2014-10-08 15:42:06 +0200" MODIFIED_BY="[Empty name]" ORDER="64" SE="0.55" STUDY_ID="STD-Pastorino-et-al-2008" TOTAL_1="0" TOTAL_2="0" WEIGHT="11.343913378991758">
<FOOTNOTE>TVT-Dox 5mg/kg vs free Dox 5 mg/kg</FOOTNOTE>
</IV_DATA>
<IV_DATA CI_END="0.30961085491877366" CI_START="0.0044025959507505074" EFFECT_SIZE="0.03692006901637368" ESTIMABLE="YES" ESTIMATE="-3.299" LOG_CI_END="-0.5091838214107091" LOG_CI_START="-2.3562911701869464" LOG_EFFECT_SIZE="-1.4327374957988277" MODIFIED="2014-10-08 15:42:06 +0200" MODIFIED_BY="[Empty name]" ORDER="286" SE="1.085" STUDY_ID="STD-Pu-et-al-2014" TOTAL_1="0" TOTAL_2="0" WEIGHT="7.438514028021289">
<FOOTNOTE>Free PTX+ultrasound vs TPLMBs+ultrasound (targeted to LHRH)</FOOTNOTE>
</IV_DATA>
<IV_DATA CI_END="15.934624083812608" CI_START="0.9777567546664503" EFFECT_SIZE="3.947174474357382" ESTIMABLE="YES" ESTIMATE="1.373" LOG_CI_END="1.2023418224221423" LOG_CI_START="-0.009769175115812682" LOG_EFFECT_SIZE="0.5962863236531648" MODIFIED="2014-10-08 15:42:06 +0200" MODIFIED_BY="[Empty name]" ORDER="284" SE="0.712" STUDY_ID="STD-Pu-et-al-2014" TOTAL_1="0" TOTAL_2="0" WEIGHT="10.104040469965392">
<FOOTNOTE>Free PTX vs TPLMBs (targeted to LHRH)</FOOTNOTE>
</IV_DATA>
<IV_DATA CI_END="1.140555091061332" CI_START="0.6666333623160304" EFFECT_SIZE="0.8719702261321094" ESTIMABLE="YES" ESTIMATE="-0.137" LOG_CI_END="0.05711626739968979" LOG_CI_START="-0.1761129554411808" LOG_EFFECT_SIZE="-0.059498344020745525" MODIFIED="2014-10-08 15:42:06 +0200" MODIFIED_BY="[Empty name]" ORDER="268" SE="0.137" STUDY_ID="STD-Tong-et-al-2014" TOTAL_1="0" TOTAL_2="0" WEIGHT="13.672306443115128">
<FOOTNOTE>Free PTX ip vs FA-PTX-NP iv</FOOTNOTE>
</IV_DATA>
<IV_DATA CI_END="0.6338768407908002" CI_START="0.06733336505354429" EFFECT_SIZE="0.20659395131502356" ESTIMABLE="YES" ESTIMATE="-1.577" LOG_CI_END="-0.19799511524253058" LOG_CI_START="-1.1717696806803257" LOG_EFFECT_SIZE="-0.6848823979614281" MODIFIED="2014-10-08 15:42:06 +0200" MODIFIED_BY="[Empty name]" ORDER="267" SE="0.572" STUDY_ID="STD-Tong-et-al-2014" TOTAL_1="0" TOTAL_2="0" WEIGHT="11.178298645378376">
<FOOTNOTE>Free PTX ip vs FA-PTX-NP ip</FOOTNOTE>
</IV_DATA>
<IV_DATA CI_END="0.8565627232038341" CI_START="0.041870562353685484" EFFECT_SIZE="0.18937994326683266" ESTIMABLE="YES" ESTIMATE="-1.664" LOG_CI_END="-0.06724082961157186" LOG_CI_START="-1.37809120616245" LOG_EFFECT_SIZE="-0.722666017887011" MODIFIED="2014-10-08 15:42:06 +0200" MODIFIED_BY="[Empty name]" ORDER="70" SE="0.77" STUDY_ID="STD-Winer-et-al-2010_x002a_" TOTAL_1="0" TOTAL_2="0" WEIGHT="9.660126404153003">
<FOOTNOTE>IP/IV F3-Cis-NP vs IP/IV blank+free Cis total dose 150ug/kg</FOOTNOTE>
</IV_DATA>
<IV_DATA CI_END="1.384713773578996" CI_START="0.07703515086105288" EFFECT_SIZE="0.3266062376119534" ESTIMABLE="YES" ESTIMATE="-1.119" LOG_CI_END="0.14136001209961005" LOG_CI_START="-1.1133110625990876" LOG_EFFECT_SIZE="-0.4859755252497388" MODIFIED="2014-10-08 15:42:06 +0200" MODIFIED_BY="[Empty name]" ORDER="71" SE="0.737" STUDY_ID="STD-Winer-et-al-2010_x002a_" TOTAL_1="0" TOTAL_2="0" WEIGHT="9.912079441527249">
<FOOTNOTE>IP F3-Cis-NP vs IP blank+free Cis total dose 75ug/kg</FOOTNOTE>
</IV_DATA>
<IV_DATA CI_END="0.2401064313071608" CI_START="0.006622204159528902" EFFECT_SIZE="0.039875228001002336" ESTIMABLE="YES" ESTIMATE="-3.222" LOG_CI_END="-0.6195962071074693" LOG_CI_START="-2.1789974342770853" LOG_EFFECT_SIZE="-1.3992968206922773" MODIFIED="2014-10-08 15:42:06 +0200" MODIFIED_BY="[Empty name]" ORDER="72" SE="0.916" STUDY_ID="STD-Winer-et-al-2010_x002a_" TOTAL_1="0" TOTAL_2="0" WEIGHT="8.580550440219843">
<FOOTNOTE>IV F3-Cis-NP vs IV blank+free Cis total dose 75ug/kg</FOOTNOTE>
</IV_DATA>
</IV_SUBGROUP>
<IV_SUBGROUP CHI2="36.671267929807556" CI_END="0.6805486301278976" CI_START="0.263991857993369" DF="17" EFFECT_SIZE="0.42386235657617166" ESTIMABLE="YES" I2="53.64218103246474" ID="CMP-001.13.02" LOG_CI_END="-0.16714083586608222" LOG_CI_START="-0.5784094673842591" LOG_EFFECT_SIZE="-0.3727751516251707" MODIFIED="2015-04-14 15:57:37 +0200" MODIFIED_BY="[Empty name]" NO="2" P_CHI2="0.0037276623006120557" P_Z="3.808141433929892E-4" STUDIES="15" TAU2="0.4903392968849369" TOTAL_1="0" TOTAL_2="0" WEIGHT="100.00000000000001" Z="3.553034758910374">
<NAME>Non-targeted</NAME>
<IV_DATA CI_END="4.519574654853173" CI_START="0.4072134081921537" EFFECT_SIZE="1.3566250030062241" ESTIMABLE="YES" ESTIMATE="0.305" LOG_CI_END="0.6550975645144134" LOG_CI_START="-0.39017793055342975" LOG_EFFECT_SIZE="0.13245981698049183" MODIFIED="2014-10-08 15:42:06 +0200" MODIFIED_BY="[Empty name]" ORDER="92" SE="0.614" STUDY_ID="STD-Chaudhury-et-al-2012" TOTAL_1="0" TOTAL_2="0" WEIGHT="6.728826888707869">
<FOOTNOTE>Carboplatin loaded non targeted liposomes vs free carboplatin</FOOTNOTE>
</IV_DATA>
<IV_DATA CI_END="1.583257530472047" CI_START="0.03305823906792177" EFFECT_SIZE="0.22877872704522242" ESTIMABLE="YES" ESTIMATE="-1.475" LOG_CI_END="0.19955156234576638" LOG_CI_START="-1.4807202839603595" LOG_EFFECT_SIZE="-0.6405843608072965" MODIFIED="2014-10-08 15:42:06 +0200" MODIFIED_BY="[Empty name]" ORDER="84" SE="0.987" STUDY_ID="STD-Cirstoiu_x002d_Hapca-et-al-2010" TOTAL_1="0" TOTAL_2="0" WEIGHT="3.985057018535497">
<FOOTNOTE>Teatment initiated on day 5: NPs-TX-RIT vs free PTX</FOOTNOTE>
</IV_DATA>
<IV_DATA CI_END="3.3554468910550626E29" CI_START="1.0061143979741916E-37" EFFECT_SIZE="1.8373795004647954E-4" ESTIMABLE="YES" ESTIMATE="-8.602" LOG_CI_END="29.525750369331938" LOG_CI_START="-36.99735263599549" LOG_EFFECT_SIZE="-3.735801133331772" MODIFIED="2014-10-08 15:42:06 +0200" MODIFIED_BY="[Empty name]" ORDER="76" SE="39.076" STUDY_ID="STD-Cirstoiu_x002d_Hapca-et-al-2010" TOTAL_1="0" TOTAL_2="0" WEIGHT="0.003820909339296646">
<FOOTNOTE>Teatment initiated on day 3: NPs-TX-RIT vs free PTX</FOOTNOTE>
</IV_DATA>
<IV_DATA CI_END="2.5973779631730616" CI_START="0.3850036514433039" EFFECT_SIZE="1.0" ESTIMABLE="YES" ESTIMATE="0.0" LOG_CI_END="0.41453515154563486" LOG_CI_START="-0.41453515154563486" LOG_EFFECT_SIZE="0.0" MODIFIED="2014-11-03 16:50:25 +0100" MODIFIED_BY="[Empty name]" ORDER="279" SE="0.487" STUDY_ID="STD-Javid-et-al-2014" TOTAL_1="0" TOTAL_2="0" WEIGHT="8.02210654118194"/>
<IV_DATA CI_END="2.6229569294056496" CI_START="0.38124911194275524" EFFECT_SIZE="1.0" ESTIMABLE="YES" ESTIMATE="0.0" LOG_CI_END="0.4187911592617091" LOG_CI_START="-0.4187911592617091" LOG_EFFECT_SIZE="0.0" MODIFIED="2014-11-03 16:50:23 +0100" MODIFIED_BY="[Empty name]" ORDER="278" SE="0.492" STUDY_ID="STD-Javid-et-al-2014" TOTAL_1="0" TOTAL_2="0" WEIGHT="7.968490983078772">
<FOOTNOTE>Free PTX vs PTX-PEG-SPIO</FOOTNOTE>
</IV_DATA>
<IV_DATA CI_END="0.5601988958169872" CI_START="5.650837471315422E-4" EFFECT_SIZE="0.017792113173741214" ESTIMABLE="YES" ESTIMATE="-4.029" LOG_CI_END="-0.25165775153005515" LOG_CI_START="-3.2478871836463483" LOG_EFFECT_SIZE="-1.7497724675882016" MODIFIED="2014-10-08 15:42:06 +0200" MODIFIED_BY="[Empty name]" ORDER="96" SE="1.76" STUDY_ID="STD-Konishi-et-al-2012" TOTAL_1="0" TOTAL_2="0" WEIGHT="1.6266019529014197">
<FOOTNOTE>IHL-305 45mg/kg vs free irinotecan hydrochloride (CPT-11) 45mg/kg</FOOTNOTE>
</IV_DATA>
<IV_DATA CI_END="1.2640605898775095" CI_START="0.13181850961882305" EFFECT_SIZE="0.4081991952779227" ESTIMABLE="YES" ESTIMATE="-0.896" LOG_CI_END="0.10176789136630619" LOG_CI_START="-0.8800236029369336" LOG_EFFECT_SIZE="-0.3891278557853136" MODIFIED="2014-10-08 15:42:06 +0200" MODIFIED_BY="[Empty name]" ORDER="89" SE="0.5767091837" STUDY_ID="STD-Lee-et-al-2013_x002a_" TOTAL_1="0" TOTAL_2="0" WEIGHT="7.09189038637327">
<FOOTNOTE>Paclitaxel-N, S25 mg/kg vs free taxol 15mg/kg</FOOTNOTE>
</IV_DATA>
<IV_DATA CI_END="1.371550643379176" CI_START="0.1924455627310847" EFFECT_SIZE="0.5137595112299983" ESTIMABLE="YES" ESTIMATE="-0.666" LOG_CI_END="0.13721184820307708" LOG_CI_START="-0.7156920980982086" LOG_EFFECT_SIZE="-0.2892401249475658" MODIFIED="2014-10-08 15:42:06 +0200" MODIFIED_BY="[Empty name]" ORDER="90" SE="0.501" STUDY_ID="STD-Lu-et-al-2008" TOTAL_1="0" TOTAL_2="0" WEIGHT="7.872429290203027">
<FOOTNOTE>Single dose priming TPM PTX 40mg/kg vs Single dose free PTX 40mg/kg</FOOTNOTE>
</IV_DATA>
<IV_DATA CI_END="0.42391636812498584" CI_START="0.05308924509637677" EFFECT_SIZE="0.15001799881265335" ESTIMABLE="YES" ESTIMATE="-1.897" LOG_CI_END="-0.37271981426659506" LOG_CI_START="-1.2749934500743425" LOG_EFFECT_SIZE="-0.8238566321704687" MODIFIED="2014-10-08 15:42:06 +0200" MODIFIED_BY="[Empty name]" ORDER="63" SE="0.53" STUDY_ID="STD-Pastorino-et-al-2008" TOTAL_1="0" TOTAL_2="0" WEIGHT="7.5672350861492665">
<FOOTNOTE>Caelyx 5mg/kg vs free Dox 5 mg/kg</FOOTNOTE>
</IV_DATA>
<IV_DATA CI_END="0.38596171153819664" CI_START="0.059965679265895376" EFFECT_SIZE="0.15213302140894833" ESTIMABLE="YES" ESTIMATE="-1.883" LOG_CI_END="-0.4134557763967666" LOG_CI_START="-1.2220972424508798" LOG_EFFECT_SIZE="-0.8177765094238232" MODIFIED="2014-10-08 15:42:06 +0200" MODIFIED_BY="[Empty name]" ORDER="95" SE="0.475" STUDY_ID="STD-Patankar-et-al-2013" TOTAL_1="0" TOTAL_2="0" WEIGHT="8.1514526528726">
<FOOTNOTE>Topophore C 5mg/kg vs Free topotecan 5 mg/kg</FOOTNOTE>
</IV_DATA>
<IV_DATA CI_END="21.543908243052492" CI_START="1.152469352735543" EFFECT_SIZE="4.982839952102077" ESTIMABLE="YES" ESTIMATE="1.606" LOG_CI_END="1.3333244907181199" LOG_CI_START="0.061629385155125144" LOG_EFFECT_SIZE="0.6974769379366225" MODIFIED="2014-10-08 15:42:06 +0200" MODIFIED_BY="[Empty name]" ORDER="283" SE="0.747" STUDY_ID="STD-Pu-et-al-2014" TOTAL_1="0" TOTAL_2="0" WEIGHT="5.566994370617402">
<FOOTNOTE>Free PTX vs NPLMBs (nontargeted)</FOOTNOTE>
</IV_DATA>
<IV_DATA CI_END="0.9757869109738845" CI_START="0.03325703502125283" EFFECT_SIZE="0.1801437744456871" ESTIMABLE="YES" ESTIMATE="-1.714" LOG_CI_END="-0.010645011730967812" LOG_CI_START="-1.4781164722333795" LOG_EFFECT_SIZE="-0.7443807419821736" MODIFIED="2014-10-08 15:42:06 +0200" MODIFIED_BY="[Empty name]" ORDER="285" SE="0.862" STUDY_ID="STD-Pu-et-al-2014" TOTAL_1="0" TOTAL_2="0" WEIGHT="4.731821066447638">
<FOOTNOTE>Free PTX+ultrasound vs NPLMBs+ultrasound (nontargeted)</FOOTNOTE>
</IV_DATA>
<IV_DATA CI_END="1.9771408775506236" CI_START="0.09184510153371603" EFFECT_SIZE="0.4261346085981487" ESTIMABLE="YES" ESTIMATE="-0.853" LOG_CI_END="0.29603761527375844" LOG_CI_START="-1.0369440014007059" LOG_EFFECT_SIZE="-0.3704531930634738" MODIFIED="2014-10-08 15:42:06 +0200" MODIFIED_BY="[Empty name]" ORDER="65" SE="0.783" STUDY_ID="STD-Rapoport-et-al-2004" TOTAL_1="0" TOTAL_2="0" WEIGHT="5.2891058564300755"/>
<IV_DATA CI_END="0.7085590700271971" CI_START="0.0074504700841658755" EFFECT_SIZE="0.07265740261048442" ESTIMABLE="YES" ESTIMATE="-2.622" LOG_CI_END="-0.14962393833466367" LOG_CI_START="-2.127816324765989" LOG_EFFECT_SIZE="-1.1387201315503261" MODIFIED="2014-10-08 15:42:06 +0200" MODIFIED_BY="[Empty name]" ORDER="262" SE="1.162" STUDY_ID="STD-Shaikh-et-al-2013" TOTAL_1="0" TOTAL_2="0" WEIGHT="3.170814967777918"/>
<IV_DATA CI_END="0.763763846419506" CI_START="0.12486734304410506" EFFECT_SIZE="0.30881897968801986" ESTIMABLE="YES" ESTIMATE="-1.175" LOG_CI_END="-0.11704090327105744" LOG_CI_START="-0.9035511292015843" LOG_EFFECT_SIZE="-0.5102960162363209" MODIFIED="2014-10-08 15:42:06 +0200" MODIFIED_BY="[Empty name]" ORDER="69" SE="0.462" STUDY_ID="STD-Tang-et-al-2012" TOTAL_1="0" TOTAL_2="0" WEIGHT="8.292537053716051">
<FOOTNOTE>Cisplatin-MP vs free Cisplatin</FOOTNOTE>
</IV_DATA>
<IV_DATA CI_END="1.1214490773769488" CI_START="0.15249527483078246" EFFECT_SIZE="0.41354042760451515" ESTIMABLE="YES" ESTIMATE="-0.883" LOG_CI_END="0.049779557975790284" LOG_CI_START="-0.816743613016933" LOG_EFFECT_SIZE="-0.38348202752057137" MODIFIED="2014-10-08 15:42:06 +0200" MODIFIED_BY="[Empty name]" ORDER="266" SE="0.509" STUDY_ID="STD-Tong-et-al-2014" TOTAL_1="0" TOTAL_2="0" WEIGHT="7.7875513799979785">
<FOOTNOTE>Free PTX ip vs PTX-NP ip</FOOTNOTE>
</IV_DATA>
<IV_DATA CI_END="1.541653561356098" CI_START="0.10808302669438422" EFFECT_SIZE="0.4081991952779227" ESTIMABLE="YES" ESTIMATE="-0.896" LOG_CI_END="0.1879867905143587" LOG_CI_START="-0.9662425020849861" LOG_EFFECT_SIZE="-0.3891278557853136" MODIFIED="2014-10-08 15:42:06 +0200" MODIFIED_BY="[Empty name]" ORDER="73" SE="0.678" STUDY_ID="STD-Xiao-et-al-2009" TOTAL_1="0" TOTAL_2="0" WEIGHT="6.143164158543405">
<FOOTNOTE>20mg/kg PTX NP vs 20 mg/kg Taxol</FOOTNOTE>
</IV_DATA>
<IV_DATA CI_END="3.8602663659475604E200" CI_START="1.4366082137149184E-212" EFFECT_SIZE="2.3549289518895775E-6" ESTIMABLE="YES" ESTIMATE="-12.959" LOG_CI_END="200.58661727287642" LOG_CI_START="-211.8426616548449" LOG_EFFECT_SIZE="-5.6280221909842405" MODIFIED="2014-11-28 14:21:20 +0100" MODIFIED_BY="[Empty name]" ORDER="299" SE="242.263" STUDY_ID="STD-Yang-et-al-2014" TOTAL_1="0" TOTAL_2="0" WEIGHT="9.943712657249816E-5">
<FOOTNOTE>Taxol 20mg/kg vs PTX/PEG-PSA 20 mg/kg</FOOTNOTE>
</IV_DATA>
</IV_SUBGROUP>
</IV_OUTCOME>
</COMPARISON>
<COMPARISON ID="CMP-002" MODIFIED="2015-07-16 17:03:52 +0200" MODIFIED_BY="[Empty name]" NO="2">
<NAME>Tumor reduction</NAME>
<CONT_OUTCOME CHI2="0.0" CI_END="-1.5899210531864456" CI_START="-3.806361482050975" CI_STUDY="95" CI_TOTAL="95" DF="0" EFFECT_MEASURE="SMD" EFFECT_SIZE="-2.6981412676187104" ESTIMABLE="NO" I2="0.0" I2_Q="0.0" ID="CMP-002.01" MODIFIED="2015-07-16 17:03:52 +0200" MODIFIED_BY="[Empty name]" NO="1" P_CHI2="3.3306690738754696E-16" P_Q="0.0" P_Z="1.8254218669587257E-6" Q="0.0" RANDOM="YES" SCALE="7.31" SORT_BY="EFFECT_SIZE" STUDIES="16" SUBGROUPS="NO" SUBGROUP_TEST="NO" TAU2="NaN" TOTALS="NO" TOTAL_1="148" TOTAL_2="111" UNITS="" WEIGHT="0.0" Z="4.771849169384685">
<NAME>Tumor size (overall)</NAME>
<GROUP_LABEL_1>Favours [experimental]</GROUP_LABEL_1>
<GROUP_LABEL_2>Control</GROUP_LABEL_2>
<GRAPH_LABEL_1>Favours [experimental]</GRAPH_LABEL_1>
<GRAPH_LABEL_2>Favours [control]</GRAPH_LABEL_2>
<CONT_DATA CI_END="-17.945276332555906" CI_START="-34.14212639200168" EFFECT_SIZE="-26.043701362278792" ESTIMABLE="YES" MEAN_1="126.8" MEAN_2="2453.6" MODIFIED="2014-12-23 09:09:09 +0100" MODIFIED_BY="[Empty name]" ORDER="280" SD_1="34.2" SD_2="117.1" SE="4.131925430060058" STUDY_ID="STD-Javid-et-al-2014" TOTAL_1="12" TOTAL_2="12" WEIGHT="0.0">
<FOOTNOTE>DOX-AP-SPIO NPs vs free DOX (10 mg/kg); tumor volume (mm3)</FOOTNOTE>
</CONT_DATA>
<CONT_DATA CI_END="-13.325681974448049" CI_START="-25.421779676311377" EFFECT_SIZE="-19.373730825379713" ESTIMABLE="YES" MEAN_1="419.5" MEAN_2="2282.9" MODIFIED="2014-12-23 09:09:52 +0100" MODIFIED_BY="[Empty name]" ORDER="281" SD_1="34.2" SD_2="126.8" SE="3.0857959118830247" STUDY_ID="STD-Javid-et-al-2014" TOTAL_1="12" TOTAL_2="12" WEIGHT="0.0">
<FOOTNOTE>PTX-AP-SPIO NPs free PTX (10 mg/kg); tumor volume (mm3)</FOOTNOTE>
</CONT_DATA>
<CONT_DATA CI_END="-10.459194956761575" CI_START="-18.432348468137256" EFFECT_SIZE="-14.445771712449416" ESTIMABLE="YES" MEAN_1="4.55" MEAN_2="10.13" MODIFIED="2014-12-23 09:14:36 +0100" MODIFIED_BY="[Empty name]" ORDER="44" SD_1="0.11" SD_2="0.52" SE="2.0340051078149646" STUDY_ID="STD-Lu-et-al-2007" TOTAL_1="15" TOTAL_2="15" WEIGHT="0.0">
<FOOTNOTE>PLA-PTX vs Free PTX (5mg/kg); tumor weight (g)</FOOTNOTE>
</CONT_DATA>
<CONT_DATA CI_END="-0.8618153912770019" CI_START="-6.949778811621546" EFFECT_SIZE="-3.905797101449274" ESTIMABLE="YES" MEAN_1="0.11" MEAN_2="5.5" MODIFIED="2014-12-23 09:05:41 +0100" MODIFIED_BY="[Empty name]" ORDER="67" SD_1="0.4" SD_2="2.0" SE="1.553080431162415" STUDY_ID="STD-Ateh-et-al-2011" TOTAL_1="5" TOTAL_2="3" WEIGHT="0.0">
<FOOTNOTE>PLGA PTX CD95 pos vs free PTX (20 mg/kg); relative radiance</FOOTNOTE>
</CONT_DATA>
<CONT_DATA CI_END="-0.6673251038985724" CI_START="-6.177046235356454" EFFECT_SIZE="-3.4221856696275132" ESTIMABLE="YES" MEAN_1="0.68" MEAN_2="5.5" MODIFIED="2014-12-23 09:06:13 +0100" MODIFIED_BY="[Empty name]" ORDER="34" SD_1="0.5" SD_2="2.0" SE="1.4055669325859708" STUDY_ID="STD-Ateh-et-al-2011" TOTAL_1="5" TOTAL_2="3" WEIGHT="0.0">
<FOOTNOTE>PLGA PTX CD95neg vs free PTX (20 mg/kg); relative radiance</FOOTNOTE>
</CONT_DATA>
<CONT_DATA CI_END="-1.0368671673616179" CI_START="-4.599540974042723" EFFECT_SIZE="-2.8182040707021705" ESTIMABLE="YES" MEAN_1="35.17" MEAN_2="134.6" MODIFIED="2014-12-23 09:16:11 +0100" MODIFIED_BY="[Empty name]" ORDER="68" SD_1="13.74" SD_2="43.96" SE="0.9088620594008414" STUDY_ID="STD-Patankar-et-al-2013_x002d_1_x002a_" TOTAL_1="6" TOTAL_2="6" WEIGHT="0.0">
<FOOTNOTE>Topophore C (2.5mg/kg) vs free topotecan (15 mg/kg); %increase in bioluminescence at day 42</FOOTNOTE>
</CONT_DATA>
<CONT_DATA CI_END="-0.9393207656576121" CI_START="-4.568124388900586" EFFECT_SIZE="-2.753722577279099" ESTIMABLE="YES" MEAN_1="0.3633" MEAN_2="0.79" MODIFIED="2014-12-23 09:23:27 +0100" MODIFIED_BY="[Empty name]" ORDER="307" SD_1="0.1515" SD_2="0.05598" SE="0.9257322205577535" STUDY_ID="STD-Zhang-et-al-2013" TOTAL_1="15" TOTAL_2="2" WEIGHT="0.0">
<FOOTNOTE>NB(As)-uPA targeted vs free AsO3 (4 mg/kg); Tumor weight (g)</FOOTNOTE>
</CONT_DATA>
<CONT_DATA CI_END="-0.4341386638506666" CI_START="-3.920960932145192" EFFECT_SIZE="-2.1775497979979295" ESTIMABLE="YES" MEAN_1="1.481454E7" MEAN_2="9.059146772E9" MODIFIED="2014-12-23 09:19:05 +0100" MODIFIED_BY="[Empty name]" ORDER="303" SD_1="1.825683542E9" SD_2="4.981401205E9" SE="0.8895118215942065" STUDY_ID="STD-Yang-et-al-2014" TOTAL_1="5" TOTAL_2="5" WEIGHT="0.0">
<FOOTNOTE>PTX/PEG-PSA vs free taxol (20 mg/kg); Bioluminescence</FOOTNOTE>
</CONT_DATA>
<CONT_DATA CI_END="0.4899880579467588" CI_START="-4.634185009346908" EFFECT_SIZE="-2.0720984757000744" ESTIMABLE="YES" MEAN_1="17.01" MEAN_2="188.78" MODIFIED="2014-12-23 09:07:51 +0100" MODIFIED_BY="[Empty name]" ORDER="37" SD_1="6.8" SD_2="93.54" SE="1.3072110272720543" STUDY_ID="STD-Cirstoiu_x002d_Hapca-et-al-2010" TOTAL_1="3" TOTAL_2="3" WEIGHT="0.0">
<FOOTNOTE>NP-Tx-HE vs Free PTX (20 mg/kg); % bioluminescence at day 70</FOOTNOTE>
</CONT_DATA>
<CONT_DATA CI_END="-0.18729999051184354" CI_START="-3.4514329744147156" EFFECT_SIZE="-1.8193664824632796" ESTIMABLE="YES" MEAN_1="0.502" MEAN_2="0.79" MODIFIED="2014-12-23 09:21:23 +0100" MODIFIED_BY="[Empty name]" ORDER="306" SD_1="0.1548" SD_2="0.05598" SE="0.832702286789435" STUDY_ID="STD-Zhang-et-al-2013" TOTAL_1="15" TOTAL_2="2" WEIGHT="0.0">
<FOOTNOTE>NB(As) vs free AsO3 (4 mg/kg); tumor weight (g)</FOOTNOTE>
</CONT_DATA>
<CONT_DATA CI_END="0.6030320324162397" CI_START="-3.9355559298517684" EFFECT_SIZE="-1.6662619487177643" ESTIMABLE="YES" MEAN_1="0.57" MEAN_2="2.15" MODIFIED="2014-12-23 09:16:46 +0100" MODIFIED_BY="[Empty name]" ORDER="47" SD_1="0.22" SD_2="1.05" SE="1.1578243268926904" STUDY_ID="STD-Sengupta-et-al-2012" TOTAL_1="3" TOTAL_2="3" WEIGHT="0.0">
<FOOTNOTE>SACNs vs free Cis (3 mg/kg); fold change bioluminescence</FOOTNOTE>
</CONT_DATA>
<CONT_DATA CI_END="0.7152155711420598" CI_START="-3.8029766258009916" EFFECT_SIZE="-1.5438805273294658" ESTIMABLE="YES" MEAN_1="3.51" MEAN_2="20.45" MODIFIED="2014-12-23 09:18:37 +0100" MODIFIED_BY="[Empty name]" ORDER="52" SD_1="5.96" SD_2="14.2" SE="1.1526212299261553" STUDY_ID="STD-Xu-et-al-2006" TOTAL_1="4" TOTAL_2="2" WEIGHT="0.0">
<FOOTNOTE>Cis/PDEA-PEG vs free Cis (10 mg/kg); tumor nodule number</FOOTNOTE>
</CONT_DATA>
<CONT_DATA CI_END="0.6830519452501889" CI_START="-3.5464301761214703" EFFECT_SIZE="-1.4316891154356408" ESTIMABLE="YES" MEAN_1="0.98" MEAN_2="2.0" MODIFIED="2014-12-23 09:15:22 +0100" MODIFIED_BY="[Empty name]" ORDER="64" SD_1="0.16" SD_2="0.79" SE="1.0789693470730264" STUDY_ID="STD-Paraskar-et-al-2010" TOTAL_1="3" TOTAL_2="3" WEIGHT="0.0">
<FOOTNOTE>Cisplatin-NP vs free cisplatin (3 mg/kg); bioluminescence fold change</FOOTNOTE>
</CONT_DATA>
<CONT_DATA CI_END="0.17670340997001532" CI_START="-2.315746322049981" EFFECT_SIZE="-1.0695214560399828" ESTIMABLE="YES" MEAN_1="3.6" MEAN_2="4.3" MODIFIED="2014-12-23 09:19:59 +0100" MODIFIED_BY="[Empty name]" ORDER="58" SD_1="0.3" SD_2="0.8" SE="0.6358406969924247" STUDY_ID="STD-Ye-et-al-2013" TOTAL_1="6" TOTAL_2="6" WEIGHT="0.0">
<FOOTNOTE>Liposu vs free PTX (5 mg/kg); Tumor weight</FOOTNOTE>
</CONT_DATA>
<CONT_DATA CI_END="0.14774793102367423" CI_START="-2.2355700645914167" EFFECT_SIZE="-1.0439110667838711" ESTIMABLE="YES" MEAN_1="6.308E9" MEAN_2="3.328E10" MODIFIED="2014-12-23 09:13:24 +0100" MODIFIED_BY="[Empty name]" ORDER="43" SD_1="1.02E9" SD_2="3.253E10" SE="0.6080004567467563" STUDY_ID="STD-Li-and-Howell-2010_x002a_" TOTAL_1="6" TOTAL_2="7" WEIGHT="0.0">
<FOOTNOTE>Hyplat (5 mg/kg) vs free Cis (10 mg/kg); bioluminescence</FOOTNOTE>
</CONT_DATA>
<CONT_DATA CI_END="0.22175979080133723" CI_START="-1.756577854031761" EFFECT_SIZE="-0.7674090316152118" ESTIMABLE="YES" MEAN_1="0.15" MEAN_2="0.53" MODIFIED="2014-12-23 09:08:26 +0100" MODIFIED_BY="[Empty name]" ORDER="39" SD_1="0.19" SD_2="0.73" SE="0.5046872443672366" STUDY_ID="STD-Gilmore-et-al-2012" TOTAL_1="11" TOTAL_2="7" WEIGHT="0.0">
<FOOTNOTE>PAX-eNP vs Free PAX-CE (10 mg/kg); tumor mass (g)</FOOTNOTE>
</CONT_DATA>
<CONT_DATA CI_END="0.5951697636141944" CI_START="-2.0085812570168238" EFFECT_SIZE="-0.7067057467013147" ESTIMABLE="YES" MEAN_1="0.11" MEAN_2="0.6" MODIFIED="2014-12-23 09:17:36 +0100" MODIFIED_BY="[Empty name]" ORDER="54" SD_1="0.1" SD_2="0.88" SE="0.6642344046036238" STUDY_ID="STD-Xiao-et-al-2009" TOTAL_1="5" TOTAL_2="5" WEIGHT="0.0">
<FOOTNOTE>PTX-NP vs taxol (20 mg/kg); bioluminescence AU</FOOTNOTE>
</CONT_DATA>
<CONT_DATA CI_END="1.3139955333997282" CI_START="-1.4596212953029535" EFFECT_SIZE="-0.07281288095161262" ESTIMABLE="YES" MEAN_1="7.0" MEAN_2="7.7" MODIFIED="2014-12-23 09:10:41 +0100" MODIFIED_BY="[Empty name]" ORDER="63" SD_1="6.9" SD_2="9.6" SE="0.7075683151783955" STUDY_ID="STD-Jin-et-al-2007" TOTAL_1="4" TOTAL_2="4" WEIGHT="0.0">
<FOOTNOTE>p2k-50-3 vs Cis (10 mg/kg); Tumor/cm</FOOTNOTE>
</CONT_DATA>
<CONT_DATA CI_END="0.0" CI_START="0.0" EFFECT_SIZE="0.0" ESTIMABLE="NO" MEAN_1="0.0" MEAN_2="0.68" MODIFIED="2014-12-23 09:12:45 +0100" MODIFIED_BY="[Empty name]" ORDER="41" SD_1="0.0" SD_2="0.89" SE="0.0" STUDY_ID="STD-Konishi-et-al-2012" TOTAL_1="5" TOTAL_2="5" WEIGHT="0.0">
<FOOTNOTE>IHL-305 vs free irinotecan hydrochloride (45 mg/kg); ascites volume at day 31</FOOTNOTE>
</CONT_DATA>
<CONT_DATA CI_END="1.932726809229447" CI_START="-1.4889666522492637" EFFECT_SIZE="0.22188007849009167" ESTIMABLE="YES" MEAN_1="23.29" MEAN_2="20.45" MODIFIED="2014-12-23 09:18:46 +0100" MODIFIED_BY="[Empty name]" ORDER="56" SD_1="8.52" SD_2="14.2" SE="0.8728970247587691" STUDY_ID="STD-Xu-et-al-2006" TOTAL_1="4" TOTAL_2="2" WEIGHT="0.0">
<FOOTNOTE>Cis/PCL-PEG vs free Cis (10 mg/kg); tumor nodule number</FOOTNOTE>
</CONT_DATA>
<CONT_DATA CI_END="1.7703925528218334" CI_START="-1.0458575479195575" EFFECT_SIZE="0.3622675024511378" ESTIMABLE="YES" MEAN_1="11.2" MEAN_2="7.7" MODIFIED="2014-12-23 09:11:11 +0100" MODIFIED_BY="[Empty name]" ORDER="40" SD_1="7.0" SD_2="9.6" SE="0.7184443497318349" STUDY_ID="STD-Jin-et-al-2007" TOTAL_1="4" TOTAL_2="4" WEIGHT="0.0">
<FOOTNOTE>p2k-25-3 vs Cis (10 mg/kg); Tumor/cm</FOOTNOTE>
</CONT_DATA>
</CONT_OUTCOME>
<CONT_OUTCOME CHI2="95.86432810617575" CI_END="-0.2515045633352109" CI_START="-1.4217563551475678" CI_STUDY="95" CI_TOTAL="95" DF="15" EFFECT_MEASURE="SMD" EFFECT_SIZE="-0.8366304592413893" ESTIMABLE="YES" I2="84.35288673448316" I2_Q="90.79677980776373" ID="CMP-002.02" MODIFIED="2014-12-04 13:05:46 +0100" MODIFIED_BY="[Empty name]" NO="2" P_CHI2="7.838174553853605E-14" P_Q="9.79592723150513E-4" P_Z="0.005072158549930031" Q="10.865761973657746" RANDOM="YES" SCALE="5.72" SORT_BY="STUDY" STUDIES="13" SUBGROUPS="YES" SUBGROUP_TEST="YES" TAU2="4.057181836182778" TOTALS="SUB" TOTAL_1="95" TOTAL_2="84" UNITS="" WEIGHT="200.0" Z="2.8024149673684167">
<NAME>Tumor size by drug</NAME>
<GROUP_LABEL_1>Experimental</GROUP_LABEL_1>
<GROUP_LABEL_2>Control</GROUP_LABEL_2>
<GRAPH_LABEL_1>Favours [experimental]</GRAPH_LABEL_1>
<GRAPH_LABEL_2>Favours [control]</GRAPH_LABEL_2>
<CONT_SUBGROUP CHI2="5.849450547454097" CI_END="0.06616018176325911" CI_START="-1.154652313576535" DF="6" EFFECT_SIZE="-0.5442460659066379" ESTIMABLE="YES" I2="0.0" ID="CMP-002.02.01" MODIFIED="2014-11-03 11:02:24 +0100" MODIFIED_BY="[Empty name]" NO="1" P_CHI2="0.440264565214059" P_Z="0.08054559962759503" STUDIES="5" TAU2="0.0" TOTAL_1="28" TOTAL_2="25" WEIGHT="100.0" Z="1.747529111925944">
<NAME>Cisplatin</NAME>
<CONT_DATA CI_END="1.3139955333997282" CI_START="-1.4596212953029535" EFFECT_SIZE="-0.07281288095161262" ESTIMABLE="YES" MEAN_1="7.0" MEAN_2="7.7" MODIFIED="2014-06-13 10:01:44 +0200" MODIFIED_BY="[Empty name]" ORDER="63" SD_1="6.9" SD_2="9.6" SE="0.7075683151783955" STUDY_ID="STD-Jin-et-al-2007" TOTAL_1="4" TOTAL_2="4" WEIGHT="19.373362471395748">
<FOOTNOTE>tumor/cm cis vs p2k-50-3</FOOTNOTE>
</CONT_DATA>
<CONT_DATA CI_END="1.7703925528218334" CI_START="-1.0458575479195575" EFFECT_SIZE="0.3622675024511378" ESTIMABLE="YES" MEAN_1="11.2" MEAN_2="7.7" MODIFIED="2014-06-13 10:01:51 +0200" MODIFIED_BY="[Empty name]" ORDER="40" SD_1="7.0" SD_2="9.6" SE="0.7184443497318349" STUDY_ID="STD-Jin-et-al-2007" TOTAL_1="4" TOTAL_2="4" WEIGHT="18.791242233354918">
<FOOTNOTE>Tumor/cm free cisplatin vs P2K-25-3</FOOTNOTE>
</CONT_DATA>
<CONT_DATA CI_END="0.14774793102367423" CI_START="-2.2355700645914167" EFFECT_SIZE="-1.0439110667838711" ESTIMABLE="YES" MEAN_1="6.308E9" MEAN_2="3.328E10" MODIFIED="2014-06-13 09:42:24 +0200" MODIFIED_BY="[Empty name]" ORDER="43" SD_1="1.02E9" SD_2="3.253E10" SE="0.6080004567467563" STUDY_ID="STD-Li-and-Howell-2010_x002a_" TOTAL_1="6" TOTAL_2="7" WEIGHT="26.23819449879255"/>
<CONT_DATA CI_END="0.6830519452501889" CI_START="-3.5464301761214703" EFFECT_SIZE="-1.4316891154356408" ESTIMABLE="YES" MEAN_1="0.98" MEAN_2="2.0" MODIFIED="2014-06-03 09:58:44 +0200" MODIFIED_BY="[Empty name]" ORDER="64" SD_1="0.16" SD_2="0.79" SE="1.0789693470730264" STUDY_ID="STD-Paraskar-et-al-2010" TOTAL_1="3" TOTAL_2="3" WEIGHT="8.331506635780414">
<FOOTNOTE>Fee cisplatin 3mg/kg vs Cisplatin-NP 3 mg/kg</FOOTNOTE>
</CONT_DATA>
<CONT_DATA CI_END="0.6030320324162397" CI_START="-3.9355559298517684" EFFECT_SIZE="-1.6662619487177643" ESTIMABLE="YES" MEAN_1="0.57" MEAN_2="2.15" MODIFIED="2014-06-03 09:58:07 +0200" MODIFIED_BY="[Empty name]" ORDER="47" SD_1="0.22" SD_2="1.05" SE="1.1578243268926904" STUDY_ID="STD-Sengupta-et-al-2012" TOTAL_1="3" TOTAL_2="3" WEIGHT="7.2352979097024575">
<FOOTNOTE>Free cis vs SACNs</FOOTNOTE>
</CONT_DATA>
<CONT_DATA CI_END="1.932726809229447" CI_START="-1.4889666522492637" EFFECT_SIZE="0.22188007849009167" ESTIMABLE="YES" MEAN_1="23.29" MEAN_2="20.45" MODIFIED="2014-11-03 11:02:21 +0100" MODIFIED_BY="[Empty name]" ORDER="56" SD_1="8.52" SD_2="14.2" SE="0.8728970247587691" STUDY_ID="STD-Xu-et-al-2006" TOTAL_1="4" TOTAL_2="2" WEIGHT="12.729628566395544">
<FOOTNOTE>Cisplatin vs Cis/PCL-PEG</FOOTNOTE>
</CONT_DATA>
<CONT_DATA CI_END="0.7152155711420598" CI_START="-3.8029766258009916" EFFECT_SIZE="-1.5438805273294658" ESTIMABLE="YES" MEAN_1="3.51" MEAN_2="20.45" MODIFIED="2014-11-03 11:02:24 +0100" MODIFIED_BY="[Empty name]" ORDER="52" SD_1="5.96" SD_2="14.2" SE="1.1526212299261553" STUDY_ID="STD-Xu-et-al-2006" TOTAL_1="4" TOTAL_2="2" WEIGHT="7.300767684578355">
<FOOTNOTE>Cisplatin vs Cis/PDEA-PEG</FOOTNOTE>
</CONT_DATA>
</CONT_SUBGROUP>
<CONT_SUBGROUP CHI2="82.59193310039427" CI_END="-2.0943162084197633" CI_START="-6.203221205076059" DF="8" EFFECT_SIZE="-4.148768706747911" ESTIMABLE="YES" I2="90.31382400230827" ID="CMP-002.02.04" MODIFIED="2014-11-28 14:45:18 +0100" MODIFIED_BY="[Empty name]" NO="4" P_CHI2="1.532107773982716E-14" P_Z="7.559316163638241E-5" STUDIES="8" TAU2="8.010072015784372" TOTAL_1="67" TOTAL_2="59" WEIGHT="100.00000000000001" Z="3.9579582648077016">
<NAME>Paxlitaxel</NAME>
<CONT_DATA CI_END="-0.6673251038985724" CI_START="-6.177046235356454" EFFECT_SIZE="-3.4221856696275132" ESTIMABLE="YES" MEAN_1="0.68" MEAN_2="5.5" MODIFIED="2014-06-13 10:01:04 +0200" MODIFIED_BY="[Empty name]" ORDER="34" SD_1="0.5" SD_2="2.0" SE="1.4055669325859708" STUDY_ID="STD-Ateh-et-al-2011" TOTAL_1="5" TOTAL_2="3" WEIGHT="11.003172682547394">
<FOOTNOTE>Free PTX vs PLGA PTX CD95neg</FOOTNOTE>
</CONT_DATA>
<CONT_DATA CI_END="-0.8618153912770019" CI_START="-6.949778811621546" EFFECT_SIZE="-3.905797101449274" ESTIMABLE="YES" MEAN_1="0.11" MEAN_2="5.5" MODIFIED="2014-06-13 10:01:11 +0200" MODIFIED_BY="[Empty name]" ORDER="67" SD_1="0.4" SD_2="2.0" SE="1.553080431162415" STUDY_ID="STD-Ateh-et-al-2011" TOTAL_1="5" TOTAL_2="3" WEIGHT="10.54240036828087">
<FOOTNOTE>Free PTX vs PLGA PTX CD95 pos</FOOTNOTE>
</CONT_DATA>
<CONT_DATA CI_END="0.4899880579467588" CI_START="-4.634185009346908" EFFECT_SIZE="-2.0720984757000744" ESTIMABLE="YES" MEAN_1="17.01" MEAN_2="188.78" MODIFIED="2014-06-03 09:59:03 +0200" MODIFIED_BY="[Empty name]" ORDER="37" SD_1="6.8" SD_2="93.54" SE="1.3072110272720543" STUDY_ID="STD-Cirstoiu_x002d_Hapca-et-al-2010" TOTAL_1="3" TOTAL_2="3" WEIGHT="11.30524903200328">
<FOOTNOTE>Day 70: free PTX vs NP-Tx-HE</FOOTNOTE>
</CONT_DATA>
<CONT_DATA CI_END="0.22175979080133723" CI_START="-1.756577854031761" EFFECT_SIZE="-0.7674090316152118" ESTIMABLE="YES" MEAN_1="0.15" MEAN_2="0.53" MODIFIED="2014-06-03 09:59:10 +0200" MODIFIED_BY="[Empty name]" ORDER="39" SD_1="0.19" SD_2="0.73" SE="0.5046872443672366" STUDY_ID="STD-Gilmore-et-al-2012" TOTAL_1="11" TOTAL_2="7" WEIGHT="13.29427518502409">
<FOOTNOTE>Free PAX-CE vs PAX-eNP</FOOTNOTE>
</CONT_DATA>
<CONT_DATA CI_END="-13.325681974448049" CI_START="-25.421779676311377" EFFECT_SIZE="-19.373730825379713" ESTIMABLE="YES" MEAN_1="419.5" MEAN_2="2282.9" MODIFIED="2014-11-28 14:45:17 +0100" MODIFIED_BY="[Empty name]" ORDER="281" SD_1="34.2" SD_2="126.8" SE="3.0857959118830247" STUDY_ID="STD-Javid-et-al-2014" TOTAL_1="12" TOTAL_2="12" WEIGHT="6.266995768816622"/>
<CONT_DATA CI_END="-10.459194956761575" CI_START="-18.432348468137256" EFFECT_SIZE="-14.445771712449416" ESTIMABLE="YES" MEAN_1="4.55" MEAN_2="10.13" MODIFIED="2014-11-28 14:45:18 +0100" MODIFIED_BY="[Empty name]" ORDER="44" SD_1="0.11" SD_2="0.52" SE="2.0340051078149646" STUDY_ID="STD-Lu-et-al-2007" TOTAL_1="15" TOTAL_2="15" WEIGHT="9.04519845446387">
<FOOTNOTE>Tumor weight ptx vs PLA</FOOTNOTE>
</CONT_DATA>
<CONT_DATA CI_END="0.5951697636141944" CI_START="-2.0085812570168238" EFFECT_SIZE="-0.7067057467013147" ESTIMABLE="YES" MEAN_1="0.11" MEAN_2="0.6" MODIFIED="2014-06-03 09:58:50 +0200" MODIFIED_BY="[Empty name]" ORDER="54" SD_1="0.1" SD_2="0.88" SE="0.6642344046036238" STUDY_ID="STD-Xiao-et-al-2009" TOTAL_1="5" TOTAL_2="5" WEIGHT="13.000904518738466">
<FOOTNOTE>Taxol 20mg/kg vs PTX-NP 20mg/kg</FOOTNOTE>
</CONT_DATA>
<CONT_DATA CI_END="-0.4341386638506666" CI_START="-3.920960932145192" EFFECT_SIZE="-2.1775497979979295" ESTIMABLE="YES" MEAN_1="1.481454E7" MEAN_2="9.059146772E9" MODIFIED="2014-08-19 16:41:08 +0200" MODIFIED_BY="[Empty name]" ORDER="303" SD_1="1.825683542E9" SD_2="4.981401205E9" SE="0.8895118215942065" STUDY_ID="STD-Yang-et-al-2014" TOTAL_1="5" TOTAL_2="5" WEIGHT="12.483864300449934">
<FOOTNOTE>Taxol 20mg/kg vs PTX/PEG-PSA 20 mg/kg bioluminescence</FOOTNOTE>
</CONT_DATA>
<CONT_DATA CI_END="0.17670340997001532" CI_START="-2.315746322049981" EFFECT_SIZE="-1.0695214560399828" ESTIMABLE="YES" MEAN_1="3.6" MEAN_2="4.3" MODIFIED="2014-11-28 14:44:56 +0100" MODIFIED_BY="[Empty name]" ORDER="58" SD_1="0.3" SD_2="0.8" SE="0.6358406969924247" STUDY_ID="STD-Ye-et-al-2013" TOTAL_1="6" TOTAL_2="6" WEIGHT="13.057939689675477">
<FOOTNOTE>Tumor weight PTX vs Liposu</FOOTNOTE>
</CONT_DATA>
</CONT_SUBGROUP>
</CONT_OUTCOME>
<CONT_OUTCOME CHI2="126.21856029231479" CI_END="-0.7399951360998624" CI_START="-2.2367193307446507" CI_STUDY="95" CI_TOTAL="95" DF="17" EFFECT_MEASURE="SMD" EFFECT_SIZE="-1.4883572334222566" ESTIMABLE="YES" I2="86.5312993900192" I2_Q="85.93384446648787" ID="CMP-002.04" MODIFIED="2014-11-28 14:34:12 +0100" MODIFIED_BY="[Empty name]" NO="4" P_CHI2="1.2212453270876722E-15" P_Q="8.174997250980365E-4" P_Z="9.698446767731952E-5" Q="14.218526129865896" RANDOM="YES" SCALE="7.941612958228243" SORT_BY="STUDY" STUDIES="15" SUBGROUPS="YES" SUBGROUP_TEST="NO" TAU2="5.461572799236306" TOTALS="SUB" TOTAL_1="140" TOTAL_2="103" UNITS="" WEIGHT="300.0" Z="3.898014856811489">
<NAME>Tumor size by drug delivery system</NAME>
<GROUP_LABEL_1>Experimental</GROUP_LABEL_1>
<GROUP_LABEL_2>Control</GROUP_LABEL_2>
<GRAPH_LABEL_1>Favours [experimental]</GRAPH_LABEL_1>
<GRAPH_LABEL_2>Favours [control]</GRAPH_LABEL_2>
<CONT_SUBGROUP CHI2="1.5792424607817155" CI_END="0.3708866877514929" CI_START="-1.5125538523836892" DF="2" EFFECT_SIZE="-0.5708335823160982" ESTIMABLE="YES" I2="0.0" ID="CMP-002.04.01" MODIFIED="2014-11-28 14:34:12 +0100" MODIFIED_BY="[Empty name]" NO="1" P_CHI2="0.45401689245935695" P_Z="0.23481268869055638" STUDIES="2" TAU2="0.0" TOTAL_1="13" TOTAL_2="9" WEIGHT="100.0" Z="1.1880526500987718">
<NAME>Micelles</NAME>
<CONT_DATA CI_END="0.5951697636141944" CI_START="-2.0085812570168238" EFFECT_SIZE="-0.7067057467013147" ESTIMABLE="YES" MEAN_1="0.11" MEAN_2="0.6" MODIFIED="2014-11-28 14:34:05 +0100" MODIFIED_BY="[Empty name]" ORDER="54" SD_1="0.1" SD_2="0.88" SE="0.6642344046036238" STUDY_ID="STD-Xiao-et-al-2009" TOTAL_1="5" TOTAL_2="5" WEIGHT="52.32448011035477">
<FOOTNOTE>Taxol 20mg/kg vs PTX-NP 20mg/kg</FOOTNOTE>
</CONT_DATA>
<CONT_DATA CI_END="1.932726809229447" CI_START="-1.4889666522492637" EFFECT_SIZE="0.22188007849009167" ESTIMABLE="YES" MEAN_1="23.29" MEAN_2="20.45" MODIFIED="2014-11-28 14:34:12 +0100" MODIFIED_BY="[Empty name]" ORDER="56" SD_1="8.52" SD_2="14.2" SE="0.8728970247587691" STUDY_ID="STD-Xu-et-al-2006" TOTAL_1="4" TOTAL_2="2" WEIGHT="30.298534901698673">
<FOOTNOTE>Cisplatin vs Cis/PCL-PEG</FOOTNOTE>
</CONT_DATA>
<CONT_DATA CI_END="0.7152155711420598" CI_START="-3.8029766258009916" EFFECT_SIZE="-1.5438805273294658" ESTIMABLE="YES" MEAN_1="3.51" MEAN_2="20.45" MODIFIED="2014-11-28 14:34:08 +0100" MODIFIED_BY="[Empty name]" ORDER="52" SD_1="5.96" SD_2="14.2" SE="1.1526212299261553" STUDY_ID="STD-Xu-et-al-2006" TOTAL_1="4" TOTAL_2="2" WEIGHT="17.376984987946564">
<FOOTNOTE>Cisplatin vs Cis/PDEA-PEG</FOOTNOTE>
</CONT_DATA>
</CONT_SUBGROUP>
<CONT_SUBGROUP CHI2="2.485436189231602" CI_END="-0.12597466630471432" CI_START="-3.520576820316958" DF="1" EFFECT_SIZE="-1.8232757433108362" ESTIMABLE="YES" I2="59.76561360405876" ID="CMP-002.04.02" MODIFIED="2014-11-03 11:29:38 +0100" MODIFIED_BY="[Empty name]" NO="2" P_CHI2="0.11490475446063075" P_Z="0.03525357779480569" STUDIES="3" TAU2="0.9137836259258167" TOTAL_1="17" TOTAL_2="17" WEIGHT="99.99999999999999" Z="2.105433643557304">
<NAME>Liposomes</NAME>
<CONT_DATA CI_END="0.0" CI_START="0.0" EFFECT_SIZE="0.0" ESTIMABLE="NO" MEAN_1="0.0" MEAN_2="0.68" MODIFIED="2014-06-05 09:38:56 +0200" MODIFIED_BY="[Empty name]" ORDER="41" SD_1="0.0" SD_2="0.89" SE="0.0" STUDY_ID="STD-Konishi-et-al-2012" TOTAL_1="5" TOTAL_2="5" WEIGHT="0.0">
<FOOTNOTE>CPT-11 (free drug) vs IHL-305 day 31</FOOTNOTE>
</CONT_DATA>
<CONT_DATA CI_END="-1.0368671673616179" CI_START="-4.599540974042723" EFFECT_SIZE="-2.8182040707021705" ESTIMABLE="YES" MEAN_1="35.17" MEAN_2="134.6" MODIFIED="2014-06-05 09:39:50 +0200" MODIFIED_BY="[Empty name]" ORDER="68" SD_1="13.74" SD_2="43.96" SE="0.9088620594008414" STUDY_ID="STD-Patankar-et-al-2013_x002d_1_x002a_" TOTAL_1="6" TOTAL_2="6" WEIGHT="43.104121980217904">
<FOOTNOTE>Free topotecan 15mg/kg vs topophore C day 42</FOOTNOTE>
</CONT_DATA>
<CONT_DATA CI_END="0.17670340997001532" CI_START="-2.315746322049981" EFFECT_SIZE="-1.0695214560399828" ESTIMABLE="YES" MEAN_1="3.6" MEAN_2="4.3" MODIFIED="2014-06-05 09:40:29 +0200" MODIFIED_BY="[Empty name]" ORDER="58" SD_1="0.3" SD_2="0.8" SE="0.6358406969924247" STUDY_ID="STD-Ye-et-al-2013" TOTAL_1="6" TOTAL_2="6" WEIGHT="56.89587801978208">
<FOOTNOTE>Tumor weight PTX vs Liposu</FOOTNOTE>
</CONT_DATA>
</CONT_SUBGROUP>
<CONT_SUBGROUP CHI2="115.06509395186009" CI_END="-2.6491078676348634" CI_START="-6.23633832478339" DF="12" EFFECT_SIZE="-4.442723096209127" ESTIMABLE="YES" I2="89.57112049548192" ID="CMP-002.04.03" MODIFIED="2014-11-03 11:29:38 +0100" MODIFIED_BY="[Empty name]" NO="3" P_CHI2="-4.440892098500626E-16" P_Z="1.20530667053849E-6" STUDIES="10" TAU2="8.6703207954795" TOTAL_1="110" TOTAL_2="77" WEIGHT="100.0" Z="4.854763230782659">
<NAME>Micro/nano-particles</NAME>
<CONT_DATA CI_END="-0.6673251038985724" CI_START="-6.177046235356454" EFFECT_SIZE="-3.4221856696275132" ESTIMABLE="YES" MEAN_1="0.68" MEAN_2="5.5" MODIFIED="2014-06-13 10:30:21 +0200" MODIFIED_BY="[Empty name]" ORDER="67" SD_1="0.5" SD_2="2.0" SE="1.4055669325859708" STUDY_ID="STD-Ateh-et-al-2011" TOTAL_1="5" TOTAL_2="3" WEIGHT="7.866443029408323">
<FOOTNOTE>Free PTX vs PLGA PTX CD95 pos</FOOTNOTE>
</CONT_DATA>
<CONT_DATA CI_END="-0.8618153912770019" CI_START="-6.949778811621546" EFFECT_SIZE="-3.905797101449274" ESTIMABLE="YES" MEAN_1="0.11" MEAN_2="5.5" MODIFIED="2014-06-13 10:30:21 +0200" MODIFIED_BY="[Empty name]" ORDER="34" SD_1="0.4" SD_2="2.0" SE="1.553080431162415" STUDY_ID="STD-Ateh-et-al-2011" TOTAL_1="5" TOTAL_2="3" WEIGHT="7.556650922840819">
<FOOTNOTE>Free PTX vs PLGA PTX CD95neg</FOOTNOTE>
</CONT_DATA>
<CONT_DATA CI_END="0.4899880579467588" CI_START="-4.634185009346908" EFFECT_SIZE="-2.0720984757000744" ESTIMABLE="YES" MEAN_1="17.01" MEAN_2="188.78" MODIFIED="2014-06-05 09:40:35 +0200" MODIFIED_BY="[Empty name]" ORDER="37" SD_1="6.8" SD_2="93.54" SE="1.3072110272720543" STUDY_ID="STD-Cirstoiu_x002d_Hapca-et-al-2010" TOTAL_1="3" TOTAL_2="3" WEIGHT="8.068666935956642">
<FOOTNOTE>Day 70: free PTX vs NP-Tx-HE</FOOTNOTE>
</CONT_DATA>
<CONT_DATA CI_END="0.22175979080133723" CI_START="-1.756577854031761" EFFECT_SIZE="-0.7674090316152118" ESTIMABLE="YES" MEAN_1="0.15" MEAN_2="0.53" MODIFIED="2014-06-05 09:40:35 +0200" MODIFIED_BY="[Empty name]" ORDER="39" SD_1="0.19" SD_2="0.73" SE="0.5046872443672366" STUDY_ID="STD-Gilmore-et-al-2012" TOTAL_1="11" TOTAL_2="7" WEIGHT="9.383237266039629">
<FOOTNOTE>Free PAX-CE vs PAX-eNP</FOOTNOTE>
</CONT_DATA>
<CONT_DATA CI_END="-13.325681974448049" CI_START="-25.421779676311377" EFFECT_SIZE="-19.373730825379713" ESTIMABLE="YES" MEAN_1="419.5" MEAN_2="2282.9" MODIFIED="2014-11-03 11:29:38 +0100" MODIFIED_BY="[Empty name]" ORDER="281" SD_1="34.2" SD_2="126.8" SE="3.0857959118830247" STUDY_ID="STD-Javid-et-al-2014" TOTAL_1="12" TOTAL_2="12" WEIGHT="4.603318465802288">
<FOOTNOTE>Free PTX vs PTX-AP-SPIO NPs</FOOTNOTE>
</CONT_DATA>
<CONT_DATA CI_END="-17.945276332555906" CI_START="-34.14212639200168" EFFECT_SIZE="-26.043701362278792" ESTIMABLE="YES" MEAN_1="126.8" MEAN_2="2453.6" MODIFIED="2014-11-03 11:29:38 +0100" MODIFIED_BY="[Empty name]" ORDER="280" SD_1="34.2" SD_2="117.1" SE="4.131925430060058" STUDY_ID="STD-Javid-et-al-2014" TOTAL_1="12" TOTAL_2="12" WEIGHT="3.2531272961733277">
<FOOTNOTE>Free dox vs dox-AP-SPIO NPs</FOOTNOTE>
</CONT_DATA>
<CONT_DATA CI_END="0.14774793102367423" CI_START="-2.2355700645914167" EFFECT_SIZE="-1.0439110667838711" ESTIMABLE="YES" MEAN_1="6.308E9" MEAN_2="3.328E10" MODIFIED="2014-11-03 11:28:07 +0100" MODIFIED_BY="[Empty name]" ORDER="43" SD_1="1.02E9" SD_2="3.253E10" SE="0.6080004567467563" STUDY_ID="STD-Li-and-Howell-2010_x002a_" TOTAL_1="6" TOTAL_2="7" WEIGHT="9.26391702428657"/>
<CONT_DATA CI_END="-10.459194956761575" CI_START="-18.432348468137256" EFFECT_SIZE="-14.445771712449416" ESTIMABLE="YES" MEAN_1="4.55" MEAN_2="10.13" MODIFIED="2014-06-05 09:40:35 +0200" MODIFIED_BY="[Empty name]" ORDER="44" SD_1="0.11" SD_2="0.52" SE="2.0340051078149646" STUDY_ID="STD-Lu-et-al-2007" TOTAL_1="15" TOTAL_2="15" WEIGHT="6.538800706917858">
<FOOTNOTE>Tumor weight ptx vs PLA</FOOTNOTE>
</CONT_DATA>
<CONT_DATA CI_END="0.6830519452501889" CI_START="-3.5464301761214703" EFFECT_SIZE="-1.4316891154356408" ESTIMABLE="YES" MEAN_1="0.98" MEAN_2="2.0" MODIFIED="2014-06-05 09:40:35 +0200" MODIFIED_BY="[Empty name]" ORDER="64" SD_1="0.16" SD_2="0.79" SE="1.0789693470730264" STUDY_ID="STD-Paraskar-et-al-2010" TOTAL_1="3" TOTAL_2="3" WEIGHT="8.51550269519624">
<FOOTNOTE>Fee cisplatin 3mg/kg vs Cisplatin-NP 3 mg/kg</FOOTNOTE>
</CONT_DATA>
<CONT_DATA CI_END="0.6030320324162397" CI_START="-3.9355559298517684" EFFECT_SIZE="-1.6662619487177643" ESTIMABLE="YES" MEAN_1="0.57" MEAN_2="2.15" MODIFIED="2014-06-05 09:40:35 +0200" MODIFIED_BY="[Empty name]" ORDER="47" SD_1="0.22" SD_2="1.05" SE="1.1578243268926904" STUDY_ID="STD-Sengupta-et-al-2012" TOTAL_1="3" TOTAL_2="3" WEIGHT="8.365467490850122">
<FOOTNOTE>Free cis vs SACNs</FOOTNOTE>
</CONT_DATA>
<CONT_DATA CI_END="-0.4341386638506666" CI_START="-3.920960932145192" EFFECT_SIZE="-2.1775497979979295" ESTIMABLE="YES" MEAN_1="1.481454E7" MEAN_2="9.059146772E9" MODIFIED="2014-08-19 16:42:01 +0200" MODIFIED_BY="[Empty name]" ORDER="303" SD_1="1.825683542E9" SD_2="4.981401205E9" SE="0.8895118215942065" STUDY_ID="STD-Yang-et-al-2014" TOTAL_1="5" TOTAL_2="5" WEIGHT="8.851156080586186">
<FOOTNOTE>Taxol 20mg/kg vs PTX/PEG-PSA 20 mg/kg bioluminescence</FOOTNOTE>
</CONT_DATA>
<CONT_DATA CI_END="-0.18729999051184354" CI_START="-3.4514329744147156" EFFECT_SIZE="-1.8193664824632796" ESTIMABLE="YES" MEAN_1="0.502" MEAN_2="0.79" MODIFIED="2014-08-21 09:14:26 +0200" MODIFIED_BY="[Empty name]" ORDER="306" SD_1="0.1548" SD_2="0.05598" SE="0.832702286789435" STUDY_ID="STD-Zhang-et-al-2013" TOTAL_1="15" TOTAL_2="2" WEIGHT="8.943638725001522">
<FOOTNOTE>Free AsO3 vs NB(As)</FOOTNOTE>
</CONT_DATA>
<CONT_DATA CI_END="-0.9393207656576121" CI_START="-4.568124388900586" EFFECT_SIZE="-2.753722577279099" ESTIMABLE="YES" MEAN_1="0.3633" MEAN_2="0.79" MODIFIED="2014-08-21 09:14:26 +0200" MODIFIED_BY="[Empty name]" ORDER="307" SD_1="0.1515" SD_2="0.05598" SE="0.9257322205577535" STUDY_ID="STD-Zhang-et-al-2013" TOTAL_1="15" TOTAL_2="2" WEIGHT="8.790073360940458">
<FOOTNOTE>Free AsO3 uPA targeted vs NB(As)</FOOTNOTE>
</CONT_DATA>
</CONT_SUBGROUP>
</CONT_OUTCOME>
<CONT_OUTCOME CHI2="137.49392231954445" CI_END="-1.5445235350193296" CI_START="-3.341538179067666" CI_STUDY="95" CI_TOTAL="95" DF="19" EFFECT_MEASURE="SMD" EFFECT_SIZE="-2.4430308570434978" ESTIMABLE="YES" I2="86.18120737304824" I2_Q="0.0" ID="CMP-002.06" MODIFIED="2014-11-28 17:17:05 +0100" MODIFIED_BY="[Empty name]" NO="6" P_CHI2="0.0" P_Q="0.33254298857936093" P_Z="9.869028868537129E-8" Q="0.9389701785229099" RANDOM="YES" SCALE="4.730869803171143" SORT_BY="STUDY" STUDIES="16" SUBGROUPS="YES" SUBGROUP_TEST="YES" TAU2="4.948981284098073" TOTALS="SUB" TOTAL_1="148" TOTAL_2="111" UNITS="" WEIGHT="199.99999999999994" Z="5.329119057302999">
<NAME>Tumor size by targeted drug delivery</NAME>
<GROUP_LABEL_1>Experimental</GROUP_LABEL_1>
<GROUP_LABEL_2>Control</GROUP_LABEL_2>
<GRAPH_LABEL_1>Favours [experimental]</GRAPH_LABEL_1>
<GRAPH_LABEL_2>Favours [control]</GRAPH_LABEL_2>
<CONT_SUBGROUP CHI2="4.4875474646350195" CI_END="-0.8571197207625465" CI_START="-3.248717900120642" DF="3" EFFECT_SIZE="-2.0529188104415943" ESTIMABLE="YES" I2="33.14833940716891" ID="CMP-002.06.01" MODIFIED="2014-09-29 10:48:42 +0200" MODIFIED_BY="[Empty name]" NO="1" P_CHI2="0.21340401493801286" P_Z="7.65940180785757E-4" STUDIES="4" TAU2="0.49839242250614474" TOTAL_1="29" TOTAL_2="15" WEIGHT="100.0" Z="3.3648185271074937">
<NAME>Targeted</NAME>
<CONT_DATA CI_END="-0.8618153912770019" CI_START="-6.949778811621546" EFFECT_SIZE="-3.905797101449274" ESTIMABLE="YES" MEAN_1="0.11" MEAN_2="5.5" MODIFIED="2014-09-29 10:04:37 +0200" MODIFIED_BY="[Empty name]" ORDER="67" SD_1="0.4" SD_2="2.0" SE="1.553080431162415" STUDY_ID="STD-Ateh-et-al-2011" TOTAL_1="5" TOTAL_2="3" WEIGHT="12.789687286506698">
<FOOTNOTE>Free PTX vs PLGA PTX CD95 pos</FOOTNOTE>
</CONT_DATA>
<CONT_DATA CI_END="0.4899880579467588" CI_START="-4.634185009346908" EFFECT_SIZE="-2.0720984757000744" ESTIMABLE="YES" MEAN_1="17.01" MEAN_2="188.78" MODIFIED="2014-09-29 10:38:54 +0200" MODIFIED_BY="[Empty name]" ORDER="37" SD_1="6.8" SD_2="93.54" SE="1.3072110272720543" STUDY_ID="STD-Cirstoiu_x002d_Hapca-et-al-2010" TOTAL_1="3" TOTAL_2="3" WEIGHT="16.864750735245167">
<FOOTNOTE>Day 70: free PTX vs NP-Tx-HER</FOOTNOTE>
</CONT_DATA>
<CONT_DATA CI_END="0.14774793102367423" CI_START="-2.2355700645914167" EFFECT_SIZE="-1.0439110667838711" ESTIMABLE="YES" MEAN_1="6.308E9" MEAN_2="3.328E10" MODIFIED="2014-09-29 10:39:20 +0200" MODIFIED_BY="[Empty name]" ORDER="43" SD_1="1.02E9" SD_2="3.253E10" SE="0.6080004567467563" STUDY_ID="STD-Li-and-Howell-2010_x002a_" TOTAL_1="6" TOTAL_2="7" WEIGHT="42.881702784382426"/>
<CONT_DATA CI_END="-0.9393207656576121" CI_START="-4.568124388900586" EFFECT_SIZE="-2.753722577279099" ESTIMABLE="YES" MEAN_1="0.3633" MEAN_2="0.79" MODIFIED="2014-09-29 10:48:20 +0200" MODIFIED_BY="[Empty name]" ORDER="307" SD_1="0.1515" SD_2="0.05598" SE="0.9257322205577535" STUDY_ID="STD-Zhang-et-al-2013" TOTAL_1="15" TOTAL_2="2" WEIGHT="27.463859193865712">
<FOOTNOTE>Free AsO3 uPA targeted vs NB(As)</FOOTNOTE>
</CONT_DATA>
</CONT_SUBGROUP>
<CONT_SUBGROUP CHI2="131.970980184535" CI_END="-1.5872078144814978" CI_START="-4.310525346293013" DF="15" EFFECT_SIZE="-2.9488665803872554" ESTIMABLE="YES" I2="88.63386482465653" ID="CMP-002.06.02" MODIFIED="2014-11-28 17:17:05 +0100" MODIFIED_BY="[Empty name]" NO="2" P_CHI2="-2.220446049250313E-16" P_Z="2.1900126992348753E-5" STUDIES="14" TAU2="6.143819084420997" TOTAL_1="119" TOTAL_2="96" WEIGHT="99.99999999999996" Z="4.24458200357433">
<NAME>Non-targeted</NAME>
<CONT_DATA CI_END="-0.6673251038985724" CI_START="-6.177046235356454" EFFECT_SIZE="-3.4221856696275132" ESTIMABLE="YES" MEAN_1="0.68" MEAN_2="5.5" MODIFIED="2014-09-29 10:04:55 +0200" MODIFIED_BY="[Empty name]" ORDER="34" SD_1="0.5" SD_2="2.0" SE="1.4055669325859708" STUDY_ID="STD-Ateh-et-al-2011" TOTAL_1="5" TOTAL_2="3" WEIGHT="5.944487908916774">
<FOOTNOTE>Free PTX vs PLGA PTX CD95neg</FOOTNOTE>
</CONT_DATA>
<CONT_DATA CI_END="0.22175979080133723" CI_START="-1.756577854031761" EFFECT_SIZE="-0.7674090316152118" ESTIMABLE="YES" MEAN_1="0.15" MEAN_2="0.53" MODIFIED="2014-09-29 11:25:43 +0200" MODIFIED_BY="[Empty name]" ORDER="39" SD_1="0.19" SD_2="0.73" SE="0.5046872443672366" STUDY_ID="STD-Gilmore-et-al-2012" TOTAL_1="11" TOTAL_2="7" WEIGHT="7.543281159246019">
<FOOTNOTE>Free PAX-CE vs PAX-eNP</FOOTNOTE>
</CONT_DATA>
<CONT_DATA CI_END="-13.325681974448049" CI_START="-25.421779676311377" EFFECT_SIZE="-19.373730825379713" ESTIMABLE="YES" MEAN_1="419.5" MEAN_2="2282.9" MODIFIED="2014-11-28 17:17:04 +0100" MODIFIED_BY="[Empty name]" ORDER="281" SD_1="34.2" SD_2="126.8" SE="3.0857959118830247" STUDY_ID="STD-Javid-et-al-2014" TOTAL_1="12" TOTAL_2="12" WEIGHT="3.0809418540052973">
<FOOTNOTE>Free PTX vs PTX-AP-SPIO NPs</FOOTNOTE>
</CONT_DATA>
<CONT_DATA CI_END="-17.945276332555906" CI_START="-34.14212639200168" EFFECT_SIZE="-26.043701362278792" ESTIMABLE="YES" MEAN_1="126.8" MEAN_2="2453.6" MODIFIED="2014-11-28 17:17:05 +0100" MODIFIED_BY="[Empty name]" ORDER="280" SD_1="34.2" SD_2="117.1" SE="4.131925430060058" STUDY_ID="STD-Javid-et-al-2014" TOTAL_1="12" TOTAL_2="12" WEIGHT="2.0789367158902756">
<FOOTNOTE>Free dox vs dox-AP-SPIO NPs</FOOTNOTE>
</CONT_DATA>
<CONT_DATA CI_END="1.3139955333997282" CI_START="-1.4596212953029535" EFFECT_SIZE="-0.07281288095161262" ESTIMABLE="YES" MEAN_1="7.0" MEAN_2="7.7" MODIFIED="2014-09-29 11:22:47 +0200" MODIFIED_BY="[Empty name]" ORDER="63" SD_1="6.9" SD_2="9.6" SE="0.7075683151783955" STUDY_ID="STD-Jin-et-al-2007" TOTAL_1="4" TOTAL_2="4" WEIGHT="7.264068225182656">
<FOOTNOTE>tumor/cm cis vs p2k-50-3</FOOTNOTE>
</CONT_DATA>
<CONT_DATA CI_END="1.7703925528218334" CI_START="-1.0458575479195575" EFFECT_SIZE="0.3622675024511378" ESTIMABLE="YES" MEAN_1="11.2" MEAN_2="7.7" MODIFIED="2014-09-29 11:22:47 +0200" MODIFIED_BY="[Empty name]" ORDER="40" SD_1="7.0" SD_2="9.6" SE="0.7184443497318349" STUDY_ID="STD-Jin-et-al-2007" TOTAL_1="4" TOTAL_2="4" WEIGHT="7.247152101118702">
<FOOTNOTE>Tumor/cm free cisplatin vs P2K-25-3</FOOTNOTE>
</CONT_DATA>
<CONT_DATA CI_END="0.0" CI_START="0.0" EFFECT_SIZE="0.0" ESTIMABLE="NO" MEAN_1="0.0" MEAN_2="0.68" MODIFIED="2014-09-29 11:24:16 +0200" MODIFIED_BY="[Empty name]" ORDER="41" SD_1="0.0" SD_2="0.89" SE="0.0" STUDY_ID="STD-Konishi-et-al-2012" TOTAL_1="5" TOTAL_2="5" WEIGHT="0.0">
<FOOTNOTE>CPT-11 (free drug) vs IHL-305 day 31</FOOTNOTE>
</CONT_DATA>
<CONT_DATA CI_END="-10.459194956761575" CI_START="-18.432348468137256" EFFECT_SIZE="-14.445771712449416" ESTIMABLE="YES" MEAN_1="4.55" MEAN_2="10.13" MODIFIED="2014-09-29 11:25:43 +0200" MODIFIED_BY="[Empty name]" ORDER="44" SD_1="0.11" SD_2="0.52" SE="2.0340051078149646" STUDY_ID="STD-Lu-et-al-2007" TOTAL_1="15" TOTAL_2="15" WEIGHT="4.694671470361537">
<FOOTNOTE>Tumor weight ptx vs PLA</FOOTNOTE>
</CONT_DATA>
<CONT_DATA CI_END="0.6830519452501889" CI_START="-3.5464301761214703" EFFECT_SIZE="-1.4316891154356408" ESTIMABLE="YES" MEAN_1="0.98" MEAN_2="2.0" MODIFIED="2014-09-29 11:23:00 +0200" MODIFIED_BY="[Empty name]" ORDER="64" SD_1="0.16" SD_2="0.79" SE="1.0789693470730264" STUDY_ID="STD-Paraskar-et-al-2010" TOTAL_1="3" TOTAL_2="3" WEIGHT="6.604534484501245">
<FOOTNOTE>Fee cisplatin 3mg/kg vs Cisplatin-NP 3 mg/kg</FOOTNOTE>
</CONT_DATA>
<CONT_DATA CI_END="-1.0368671673616179" CI_START="-4.599540974042723" EFFECT_SIZE="-2.8182040707021705" ESTIMABLE="YES" MEAN_1="35.17" MEAN_2="134.6" MODIFIED="2014-09-29 11:25:57 +0200" MODIFIED_BY="[Empty name]" ORDER="68" SD_1="13.74" SD_2="43.96" SE="0.9088620594008414" STUDY_ID="STD-Patankar-et-al-2013_x002d_1_x002a_" TOTAL_1="6" TOTAL_2="6" WEIGHT="6.924955719644471">
<FOOTNOTE>Free topotecan 15mg/kg vs topophore C day 42</FOOTNOTE>
</CONT_DATA>
<CONT_DATA CI_END="0.6030320324162397" CI_START="-3.9355559298517684" EFFECT_SIZE="-1.6662619487177643" ESTIMABLE="YES" MEAN_1="0.57" MEAN_2="2.15" MODIFIED="2014-09-29 11:23:00 +0200" MODIFIED_BY="[Empty name]" ORDER="47" SD_1="0.22" SD_2="1.05" SE="1.1578243268926904" STUDY_ID="STD-Sengupta-et-al-2012" TOTAL_1="3" TOTAL_2="3" WEIGHT="6.44888716331715">
<FOOTNOTE>Free cis vs SACNs</FOOTNOTE>
</CONT_DATA>
<CONT_DATA CI_END="0.5951697636141944" CI_START="-2.0085812570168238" EFFECT_SIZE="-0.7067057467013147" ESTIMABLE="YES" MEAN_1="0.11" MEAN_2="0.6" MODIFIED="2014-09-29 11:25:43 +0200" MODIFIED_BY="[Empty name]" ORDER="54" SD_1="0.1" SD_2="0.88" SE="0.6642344046036238" STUDY_ID="STD-Xiao-et-al-2009" TOTAL_1="5" TOTAL_2="5" WEIGHT="7.329643774077516">
<FOOTNOTE>Taxol 20mg/kg vs PTX-NP 20mg/kg</FOOTNOTE>
</CONT_DATA>
<CONT_DATA CI_END="0.7152155711420598" CI_START="-3.8029766258009916" EFFECT_SIZE="-1.5438805273294658" ESTIMABLE="YES" MEAN_1="3.51" MEAN_2="20.45" MODIFIED="2014-09-29 11:23:00 +0200" MODIFIED_BY="[Empty name]" ORDER="52" SD_1="5.96" SD_2="14.2" SE="1.1526212299261553" STUDY_ID="STD-Xu-et-al-2006" TOTAL_1="4" TOTAL_2="2" WEIGHT="6.459262088014041">
<FOOTNOTE>Cisplatin vs Cis/PDEA-PEG</FOOTNOTE>
</CONT_DATA>
<CONT_DATA CI_END="1.932726809229447" CI_START="-1.4889666522492637" EFFECT_SIZE="0.22188007849009167" ESTIMABLE="YES" MEAN_1="23.29" MEAN_2="20.45" MODIFIED="2014-09-29 11:23:00 +0200" MODIFIED_BY="[Empty name]" ORDER="56" SD_1="8.52" SD_2="14.2" SE="0.8728970247587691" STUDY_ID="STD-Xu-et-al-2006" TOTAL_1="4" TOTAL_2="2" WEIGHT="6.989214793571625">
<FOOTNOTE>Cisplatin vs Cis/PCL-PEG</FOOTNOTE>
</CONT_DATA>
<CONT_DATA CI_END="-0.4341386638506666" CI_START="-3.920960932145192" EFFECT_SIZE="-2.1775497979979295" ESTIMABLE="YES" MEAN_1="1.481454E7" MEAN_2="9.059146772E9" MODIFIED="2014-09-29 11:25:43 +0200" MODIFIED_BY="[Empty name]" ORDER="303" SD_1="1.825683542E9" SD_2="4.981401205E9" SE="0.8895118215942065" STUDY_ID="STD-Yang-et-al-2014" TOTAL_1="5" TOTAL_2="5" WEIGHT="6.959704028606638">
<FOOTNOTE>Taxol 20mg/kg vs PTX/PEG-PSA 20 mg/kg bioluminescence</FOOTNOTE>
</CONT_DATA>
<CONT_DATA CI_END="0.17670340997001532" CI_START="-2.315746322049981" EFFECT_SIZE="-1.0695214560399828" ESTIMABLE="YES" MEAN_1="3.6" MEAN_2="4.3" MODIFIED="2014-09-29 11:25:43 +0200" MODIFIED_BY="[Empty name]" ORDER="58" SD_1="0.3" SD_2="0.8" SE="0.6358406969924247" STUDY_ID="STD-Ye-et-al-2013" TOTAL_1="6" TOTAL_2="6" WEIGHT="7.370963485930694">
<FOOTNOTE>Tumor weight PTX vs Liposu</FOOTNOTE>
</CONT_DATA>
<CONT_DATA CI_END="-0.18729999051184354" CI_START="-3.4514329744147156" EFFECT_SIZE="-1.8193664824632796" ESTIMABLE="YES" MEAN_1="0.502" MEAN_2="0.79" MODIFIED="2014-11-28 17:16:45 +0100" MODIFIED_BY="[Empty name]" ORDER="306" SD_1="0.1548" SD_2="0.05598" SE="0.832702286789435" STUDY_ID="STD-Zhang-et-al-2013" TOTAL_1="15" TOTAL_2="2" WEIGHT="7.059295027615336">
<FOOTNOTE>Free AsO3 vs NB(As)</FOOTNOTE>
</CONT_DATA>
</CONT_SUBGROUP>
</CONT_OUTCOME>
<CONT_OUTCOME CHI2="137.22746226894589" CI_END="-1.607361214178587" CI_START="-3.3658525270855524" CI_STUDY="95" CI_TOTAL="95" DF="18" EFFECT_MEASURE="SMD" EFFECT_SIZE="-2.4866068706320696" ESTIMABLE="YES" I2="86.8830919829133" I2_Q="2.1419019172705984" ID="CMP-002.09" MODIFIED="2014-12-04 13:05:20 +0100" MODIFIED_BY="[Empty name]" NO="9" P_CHI2="-2.220446049250313E-16" P_Q="0.312071922963426" P_Z="2.9733047325082223E-8" Q="1.0218878351330702" RANDOM="YES" SCALE="11.45" SORT_BY="STUDY" STUDIES="15" SUBGROUPS="YES" SUBGROUP_TEST="YES" TAU2="5.11165402439791" TOTALS="SUB" TOTAL_1="145" TOTAL_2="108" UNITS="" WEIGHT="200.0" Z="5.543001406236178">
<NAME>Tumor size by administration route (IV/IP)</NAME>
<GROUP_LABEL_1>Experimental</GROUP_LABEL_1>
<GROUP_LABEL_2>Control</GROUP_LABEL_2>
<GRAPH_LABEL_1>Favours [experimental]</GRAPH_LABEL_1>
<GRAPH_LABEL_2>Favours [control]</GRAPH_LABEL_2>
<CONT_SUBGROUP CHI2="1.148161008988344" CI_END="-0.9219374529970326" CI_START="-3.2580664411858704" DF="2" EFFECT_SIZE="-2.0900019470914515" ESTIMABLE="YES" I2="0.0" ID="CMP-002.09.01" MODIFIED="2014-10-08 16:12:22 +0200" MODIFIED_BY="[Empty name]" NO="1" P_CHI2="0.5632226872958437" P_Z="4.532965257709452E-4" STUDIES="4" TAU2="0.0" TOTAL_1="17" TOTAL_2="17" WEIGHT="100.00000000000001" Z="3.506936958214494">
<NAME>IV</NAME>
<CONT_DATA CI_END="0.0" CI_START="0.0" EFFECT_SIZE="0.0" ESTIMABLE="NO" MEAN_1="0.0" MEAN_2="0.68" MODIFIED="2014-10-08 16:11:43 +0200" MODIFIED_BY="[Empty name]" ORDER="41" SD_1="0.0" SD_2="0.89" SE="0.0" STUDY_ID="STD-Konishi-et-al-2012" TOTAL_1="5" TOTAL_2="5" WEIGHT="0.0">
<FOOTNOTE>CPT-11 (free drug) vs IHL-305 day 31</FOOTNOTE>
</CONT_DATA>
<CONT_DATA CI_END="0.6830519452501889" CI_START="-3.5464301761214703" EFFECT_SIZE="-1.4316891154356408" ESTIMABLE="YES" MEAN_1="0.98" MEAN_2="2.0" MODIFIED="2014-10-08 16:12:02 +0200" MODIFIED_BY="[Empty name]" ORDER="64" SD_1="0.16" SD_2="0.79" SE="1.0789693470730264" STUDY_ID="STD-Paraskar-et-al-2010" TOTAL_1="3" TOTAL_2="3" WEIGHT="30.508387222436806">
<FOOTNOTE>Fee cisplatin 3mg/kg vs Cisplatin-NP 3 mg/kg</FOOTNOTE>
</CONT_DATA>
<CONT_DATA CI_END="-1.0368671673616179" CI_START="-4.599540974042723" EFFECT_SIZE="-2.8182040707021705" ESTIMABLE="YES" MEAN_1="35.17" MEAN_2="134.6" MODIFIED="2014-10-08 16:12:12 +0200" MODIFIED_BY="[Empty name]" ORDER="68" SD_1="13.74" SD_2="43.96" SE="0.9088620594008414" STUDY_ID="STD-Patankar-et-al-2013_x002d_1_x002a_" TOTAL_1="6" TOTAL_2="6" WEIGHT="42.99733269730571">
<FOOTNOTE>Free topotecan 15mg/kg vs topophore C day 42</FOOTNOTE>
</CONT_DATA>
<CONT_DATA CI_END="0.6030320324162397" CI_START="-3.9355559298517684" EFFECT_SIZE="-1.6662619487177643" ESTIMABLE="YES" MEAN_1="0.57" MEAN_2="2.15" MODIFIED="2014-10-08 16:12:22 +0200" MODIFIED_BY="[Empty name]" ORDER="47" SD_1="0.22" SD_2="1.05" SE="1.1578243268926904" STUDY_ID="STD-Sengupta-et-al-2012" TOTAL_1="3" TOTAL_2="3" WEIGHT="26.494280080257496">
<FOOTNOTE>Free cis vs SACNs</FOOTNOTE>
</CONT_DATA>
</CONT_SUBGROUP>
<CONT_SUBGROUP CHI2="134.5257350916882" CI_END="-1.6695436205776184" CI_START="-4.340719425231583" DF="15" EFFECT_SIZE="-3.005131522904601" ESTIMABLE="YES" I2="88.84971712678134" ID="CMP-002.09.02" MODIFIED="2014-12-04 09:10:07 +0100" MODIFIED_BY="[Empty name]" NO="2" P_CHI2="-2.220446049250313E-16" P_Z="1.033681514579139E-5" STUDIES="11" TAU2="5.866503339304757" TOTAL_1="128" TOTAL_2="91" WEIGHT="99.99999999999997" Z="4.410005169586381">
<NAME>IP</NAME>
<CONT_DATA CI_END="-0.6673251038985724" CI_START="-6.177046235356454" EFFECT_SIZE="-3.4221856696275132" ESTIMABLE="YES" MEAN_1="0.68" MEAN_2="5.5" MODIFIED="2014-10-08 16:06:11 +0200" MODIFIED_BY="[Empty name]" ORDER="34" SD_1="0.5" SD_2="2.0" SE="1.4055669325859708" STUDY_ID="STD-Ateh-et-al-2011" TOTAL_1="5" TOTAL_2="3" WEIGHT="5.921274451378136">
<FOOTNOTE>Free PTX vs PLGA PTX CD95neg</FOOTNOTE>
</CONT_DATA>
<CONT_DATA CI_END="-0.8618153912770019" CI_START="-6.949778811621546" EFFECT_SIZE="-3.905797101449274" ESTIMABLE="YES" MEAN_1="0.11" MEAN_2="5.5" MODIFIED="2014-10-08 16:06:11 +0200" MODIFIED_BY="[Empty name]" ORDER="67" SD_1="0.4" SD_2="2.0" SE="1.553080431162415" STUDY_ID="STD-Ateh-et-al-2011" TOTAL_1="5" TOTAL_2="3" WEIGHT="5.609108705830571">
<FOOTNOTE>Free PTX vs PLGA PTX CD95 pos</FOOTNOTE>
</CONT_DATA>
<CONT_DATA CI_END="0.22175979080133723" CI_START="-1.756577854031761" EFFECT_SIZE="-0.7674090316152118" ESTIMABLE="YES" MEAN_1="0.15" MEAN_2="0.53" MODIFIED="2014-10-08 16:11:18 +0200" MODIFIED_BY="[Empty name]" ORDER="39" SD_1="0.19" SD_2="0.73" SE="0.5046872443672366" STUDY_ID="STD-Gilmore-et-al-2012" TOTAL_1="11" TOTAL_2="7" WEIGHT="7.585973318543753">
<FOOTNOTE>Free PAX-CE vs PAX-eNP</FOOTNOTE>
</CONT_DATA>
<CONT_DATA CI_END="-13.325681974448049" CI_START="-25.421779676311377" EFFECT_SIZE="-19.373730825379713" ESTIMABLE="YES" MEAN_1="419.5" MEAN_2="2282.9" MODIFIED="2014-12-04 09:10:03 +0100" MODIFIED_BY="[Empty name]" ORDER="281" SD_1="34.2" SD_2="126.8" SE="3.0857959118830247" STUDY_ID="STD-Javid-et-al-2014" TOTAL_1="12" TOTAL_2="12" WEIGHT="3.017508751153973">
<FOOTNOTE>Free PTX vs PTX-AP-SPIO NPs</FOOTNOTE>
</CONT_DATA>
<CONT_DATA CI_END="-17.945276332555906" CI_START="-34.14212639200168" EFFECT_SIZE="-26.043701362278792" ESTIMABLE="YES" MEAN_1="126.8" MEAN_2="2453.6" MODIFIED="2014-12-04 09:10:03 +0100" MODIFIED_BY="[Empty name]" ORDER="280" SD_1="34.2" SD_2="117.1" SE="4.131925430060058" STUDY_ID="STD-Javid-et-al-2014" TOTAL_1="12" TOTAL_2="12" WEIGHT="2.024269818352347">
<FOOTNOTE>Free Dox vs Dox-AP-SPIO NPs</FOOTNOTE>
</CONT_DATA>
<CONT_DATA CI_END="1.3139955333997282" CI_START="-1.4596212953029535" EFFECT_SIZE="-0.07281288095161262" ESTIMABLE="YES" MEAN_1="7.0" MEAN_2="7.7" MODIFIED="2014-10-08 16:11:37 +0200" MODIFIED_BY="[Empty name]" ORDER="63" SD_1="6.9" SD_2="9.6" SE="0.7075683151783955" STUDY_ID="STD-Jin-et-al-2007" TOTAL_1="4" TOTAL_2="4" WEIGHT="7.292950450007046">
<FOOTNOTE>tumor/cm cis vs p2k-50-3</FOOTNOTE>
</CONT_DATA>
<CONT_DATA CI_END="1.7703925528218334" CI_START="-1.0458575479195575" EFFECT_SIZE="0.3622675024511378" ESTIMABLE="YES" MEAN_1="11.2" MEAN_2="7.7" MODIFIED="2014-10-08 16:11:37 +0200" MODIFIED_BY="[Empty name]" ORDER="40" SD_1="7.0" SD_2="9.6" SE="0.7184443497318349" STUDY_ID="STD-Jin-et-al-2007" TOTAL_1="4" TOTAL_2="4" WEIGHT="7.275229168229623">
<FOOTNOTE>Tumor/cm free cisplatin vs P2K-25-3</FOOTNOTE>
</CONT_DATA>
<CONT_DATA CI_END="0.14774793102367423" CI_START="-2.2355700645914167" EFFECT_SIZE="-1.0439110667838711" ESTIMABLE="YES" MEAN_1="6.308E9" MEAN_2="3.328E10" MODIFIED="2014-12-04 09:10:05 +0100" MODIFIED_BY="[Empty name]" ORDER="43" SD_1="1.02E9" SD_2="3.253E10" SE="0.6080004567467563" STUDY_ID="STD-Li-and-Howell-2010_x002a_" TOTAL_1="6" TOTAL_2="7" WEIGHT="7.446136136048981"/>
<CONT_DATA CI_END="-10.459194956761575" CI_START="-18.432348468137256" EFFECT_SIZE="-14.445771712449416" ESTIMABLE="YES" MEAN_1="4.55" MEAN_2="10.13" MODIFIED="2014-12-04 09:10:07 +0100" MODIFIED_BY="[Empty name]" ORDER="44" SD_1="0.11" SD_2="0.52" SE="2.0340051078149646" STUDY_ID="STD-Lu-et-al-2007" TOTAL_1="15" TOTAL_2="15" WEIGHT="4.6418272639555855">
<FOOTNOTE>Tumor weight ptx vs PLA</FOOTNOTE>
</CONT_DATA>
<CONT_DATA CI_END="0.5951697636141944" CI_START="-2.0085812570168238" EFFECT_SIZE="-0.7067057467013147" ESTIMABLE="YES" MEAN_1="0.11" MEAN_2="0.6" MODIFIED="2014-10-08 16:12:39 +0200" MODIFIED_BY="[Empty name]" ORDER="54" SD_1="0.1" SD_2="0.88" SE="0.6642344046036238" STUDY_ID="STD-Xiao-et-al-2009" TOTAL_1="5" TOTAL_2="5" WEIGHT="7.361681193187688">
<FOOTNOTE>Taxol 20mg/kg vs PTX-NP 20mg/kg</FOOTNOTE>
</CONT_DATA>
<CONT_DATA CI_END="1.932726809229447" CI_START="-1.4889666522492637" EFFECT_SIZE="0.22188007849009167" ESTIMABLE="YES" MEAN_1="23.29" MEAN_2="20.45" MODIFIED="2014-10-08 16:12:39 +0200" MODIFIED_BY="[Empty name]" ORDER="56" SD_1="8.52" SD_2="14.2" SE="0.8728970247587691" STUDY_ID="STD-Xu-et-al-2006" TOTAL_1="4" TOTAL_2="2" WEIGHT="7.005459377584442">
<FOOTNOTE>Cisplatin vs Cis/PCL-PEG</FOOTNOTE>
</CONT_DATA>
<CONT_DATA CI_END="0.7152155711420598" CI_START="-3.8029766258009916" EFFECT_SIZE="-1.5438805273294658" ESTIMABLE="YES" MEAN_1="3.51" MEAN_2="20.45" MODIFIED="2014-10-08 16:12:39 +0200" MODIFIED_BY="[Empty name]" ORDER="52" SD_1="5.96" SD_2="14.2" SE="1.1526212299261553" STUDY_ID="STD-Xu-et-al-2006" TOTAL_1="4" TOTAL_2="2" WEIGHT="6.453801690259655">
<FOOTNOTE>Cisplatin vs Cis/PDEA-PEG</FOOTNOTE>
</CONT_DATA>
<CONT_DATA CI_END="-0.4341386638506666" CI_START="-3.920960932145192" EFFECT_SIZE="-2.1775497979979295" ESTIMABLE="YES" MEAN_1="1.481454E7" MEAN_2="9.059146772E9" MODIFIED="2014-10-08 16:12:46 +0200" MODIFIED_BY="[Empty name]" ORDER="303" SD_1="1.825683542E9" SD_2="4.981401205E9" SE="0.8895118215942065" STUDY_ID="STD-Yang-et-al-2014" TOTAL_1="5" TOTAL_2="5" WEIGHT="6.974647948770099">
<FOOTNOTE>Taxol 20mg/kg vs PTX/PEG-PSA 20 mg/kg bioluminescence</FOOTNOTE>
</CONT_DATA>
<CONT_DATA CI_END="0.17670340997001532" CI_START="-2.315746322049981" EFFECT_SIZE="-1.0695214560399828" ESTIMABLE="YES" MEAN_1="3.6" MEAN_2="4.3" MODIFIED="2014-10-08 16:12:49 +0200" MODIFIED_BY="[Empty name]" ORDER="58" SD_1="0.3" SD_2="0.8" SE="0.6358406969924247" STUDY_ID="STD-Ye-et-al-2013" TOTAL_1="6" TOTAL_2="6" WEIGHT="7.405016794724968">
<FOOTNOTE>Tumor weight PTX vs Liposu</FOOTNOTE>
</CONT_DATA>
<CONT_DATA CI_END="-0.9393207656576121" CI_START="-4.568124388900586" EFFECT_SIZE="-2.753722577279099" ESTIMABLE="YES" MEAN_1="0.3633" MEAN_2="0.79" MODIFIED="2014-10-08 16:12:53 +0200" MODIFIED_BY="[Empty name]" ORDER="307" SD_1="0.1515" SD_2="0.05598" SE="0.9257322205577535" STUDY_ID="STD-Zhang-et-al-2013" TOTAL_1="15" TOTAL_2="2" WEIGHT="6.906442951087972">
<FOOTNOTE>Free AsO3 uPA targeted vs NB(As)</FOOTNOTE>
</CONT_DATA>
<CONT_DATA CI_END="-0.18729999051184354" CI_START="-3.4514329744147156" EFFECT_SIZE="-1.8193664824632796" ESTIMABLE="YES" MEAN_1="0.502" MEAN_2="0.79" MODIFIED="2014-10-08 16:12:53 +0200" MODIFIED_BY="[Empty name]" ORDER="306" SD_1="0.1548" SD_2="0.05598" SE="0.832702286789435" STUDY_ID="STD-Zhang-et-al-2013" TOTAL_1="15" TOTAL_2="2" WEIGHT="7.0786719808851455">
<FOOTNOTE>Free AsO3 vs NB(As)</FOOTNOTE>
</CONT_DATA>
</CONT_SUBGROUP>
</CONT_OUTCOME>
</COMPARISON>
</ANALYSES_AND_DATA>
<FIGURES MODIFIED="2015-07-16 16:25:24 +0200" MODIFIED_BY="[Empty name]">
<FIGURE FILENAME="Forest plot.png" FILE_TYPE="PNG" ID="FIG-01" MODIFIED="2015-07-16 16:25:24 +0200" MODIFIED_BY="[Empty name]" NO="1" REF_ID="CMP-001.01" SETTINGS="SHOW_MORE_DECIMALS:NO;SHOW_EFFECT_SIZE_COLUMN:YES;SHOW_WEIGHT_COLUMN:YES;SHOW_ROB_TABLE:NO;SHOW_RAW_DATA_COLUMNS:YES;" SHORT_VERSION_FIGURE="YES" TYPE="FOREST_PLOT">
<CAPTION>
<P>Forest plot of comparison: 1 Survival, outcome: 1.1 Survival (Overall).</P>
</CAPTION>
<FILE>iVBORw0KGgoAAAANSUhEUgAABCgAAAQwCAMAAAAQM584AAADAFBMVEUAAADAAAAAwAAAAMDg4ADA
AMAAwMD/gADAwMD/gICA/4CAgP/g4OBAAAAAQAAAAECAgID///8AAAALCwsWFhYhISEsLCw3NzdC
QkJNTU1YWFhjY2Nubm55eXmEhISPj4+ampqlpaWwsLC7u7vGxsbR0dHc3Nzn5+cAAAAAADMAAGYA
AJkAAMwAAP8AMwAAMzMAM2YAM5kAM8wAM/8AZgAAZjMAZmYAZpkAZswAZv8AmQAAmTMAmWYAmZkA
mcwAmf8AzAAAzDMAzGYAzJkAzMwAzP8A/wAA/zMA/2YA/5kA/8wA//8zAAAzADMzAGYzAJkzAMwz
AP8zMwAzMzMzM2YzM5kzM8wzM/8zZgAzZjMzZmYzZpkzZswzZv8zmQAzmTMzmWYzmZkzmcwzmf8z
zAAzzDMzzGYzzJkzzMwzzP8z/wAz/zMz/2Yz/5kz/8wz//9mAABmADNmAGZmAJlmAMxmAP9mMwBm
MzNmM2ZmM5lmM8xmM/9mZgBmZjNmZmZmZplmZsxmZv9mmQBmmTNmmWZmmZlmmcxmmf9mzABmzDNm
zGZmzJlmzMxmzP9m/wBm/zNm/2Zm/5lm/8xm//+ZAACZADOZAGaZAJmZAMyZAP+ZMwCZMzOZM2aZ
M5mZM8yZM/+ZZgCZZjOZZmaZZpmZZsyZZv+ZmQCZmTOZmWaZmZmZmcyZmf+ZzACZzDOZzGaZzJmZ
zMyZzP+Z/wCZ/zOZ/2aZ/5mZ/8yZ///MAADMADPMAGbMAJnMAMzMAP/MMwDMMzPMM2bMM5nMM8zM
M//MZgDMZjPMZmbMZpnMZszMZv/MmQDMmTPMmWbMmZnMmczMmf/MzADMzDPMzGbMzJnMzMzMzP/M
/wDM/zPM/2bM/5nM/8zM////AAD/ADP/AGb/AJn/AMz/AP//MwD/MzP/M2b/M5n/M8z/M///ZgD/
ZjP/Zmb/Zpn/Zsz/Zv//mQD/mTP/mWb/mZn/mcz/mf//zAD/zDP/zGb/zJn/zMz/zP///wD//zP/
/2b//5n//8z///9BjlLGAACAAElEQVR42uy9C5wcV33n+59Hd3X3jGbmtGawhYMjWQrsZ81yExvL
1iuElg14nQ+w2cDlcvMw3l0BgUDyuXz2Yufe2OzuB2MId/HyCiaJ4xjfT0hibjA4NtiaADOy8QAi
7AXuBiSNkLFGIKlrRpqZnu6ex61Tz3Pq1VXV9TjV/f+B1VOvU//z+tc5p8751gABFAqF8tcgJgEK
hUJHgUKh0FGgUKjkNVTGNEhftV2K5kOdPx/gJO9zJrfWmdNswc2cO/Nr52c/a7sC2oFD7y4p5jsH
rh1XzH5h6DWLq0yckrIq0ygWG0NGzny+LUoUsUWRjaanp8OdHyRI72Ov2Ocd2MLNM+e+u/fX7Ffc
JGKqtcaaq2ycQqZiHgpGa2nfNmPj7puEiSI6iuzUHilK5YnaqPLnaG1ySyqOKY+UmvpfrTZSgslK
QaqYz/X6+4rSVn2qWIJ6udCu1YhUrkN9TCq+r05PL2uXkUpxYkKSZqBOw6NHyIjUKCqBwlylWKg0
nGZceaBcrU8r9U8Ja5zevVqRHlSvqNVGlQbn+yRpLIXEKEvFclW5pSKYGikWSzPa/dsjJebN3AWl
oaOm20xBszAt++LK7xk9imZ8KxUlQ29loliGTT2vikYUtbKBjqJPNf5Ea3nfm5/dqxT9vc+2Dj8+
8spx6+ATZ2H5pp+N3WQ+XXYdH60c3nm+tP/pa/ZVlFqyUdn3MOx85eOjx3cpR5/8qXbW5smD122e
PnAL7DxcWXolPbJZPvDeFm1FvOpia/Uml7fhJfhnzZxXPj5y/YTyx8bJA+9sae2O8y/A+PHK46xh
CWms3lzZt6o8Px+HOVi+0PrJ/pu1+w/fWKmzPaKClm4Pt/WWUUr2xZXfDytRvAeeM+ILcHEJHt73
zU2mJwhDel61jCjaygY6ij4apVAeFKv/dmwMHirBduV/0g1w3UlYs054eVV5sFy1/nfmrjU4cRJa
8PQzt61KtNd6+iT8R2V77IR61bXbtbPmdyhFb4dy6Q1wsgFNuucCPKQeanz7fWOw4TTlAFTV3yaM
nYSGFoZRbhtVZffJMTWgJJNCudNLxrbR286RYzLduAO2tPtLcOJb1qmvmFvS083Yl7h9sUXRsLt+
77F/NOMLjYKSjyfnrVPv/ubXbXn1SlvZyEI4mJmFdsH0/DyQ/+mnJ79w9bHj31kbqn3pPVe/475d
ZzZ2wbxydH4XvEN5kJzcv+O9Y2vq+fMwdPXf/A2c3vzs6I1XP/eflD3q6QO/+PTfwPMb6un6Zbvg
DOy6ev4FevpP1CPKFg3g6f/89yNX/OK8fgfLmBeu/s599HfgF++6b9fz7BVqsENXv+Ozu05vcpfE
nRRK4BO//PzoFVfPw+dv/NNHgPzyT39+xdVaKrwKlPurN1dOXToBF+7T0s2IiG6f6LmtWKrbDX/6
oosfBz2+RhTvM6N4+UdD/+U+Pq9eoGXj+Q1sUfSpVuCMBFD9mwMTBz5fHYR6HQZgVnmmmqMSC989
esAcuxuAv5uebkO9IR1r0oGLNj19iO5sumescqTF7rkNnv9ntzOL8DL192bNAqeU3TcnnhirmnXt
tWeUey3DmR8ZB47R+5umVPYRPd1Sti+2/Ia5xrOyGV9nFC+M3rTTlleD7HF0FH2nQXjZcdoPL944
e0qprsd3Q0nZN2UW+spvDtXhd62hhN0LtQp8/sA3KweGle3tu+HD9Kqp2oh79b+mrZyuaw/Qktbc
7XZmufh/1KvKqcc0C3TNQt2873F4JvHEuB1eRq2bOEjHdoe0lNG7XHt2Wqct/kupraebFqe07Isv
v1998KtWfFUVYDcTRfnZRlvPq2NaFItczqCj6DeVn1n6DVpMZqG4HU5/+96V7yxBZeCy+bRcmru0
49lPGlvz317Z+dzXJv/2WVmWDk8pObfyzX1w+uhtS88tugV++tvXjyj9eV1/N/sSGNmz07X1ev7/
efLKlbmvKVfctvIdM6zPzP6Ced/bvr2UeGLsO/YKWiluhFco/fnKsaUnjQPr31y+nznvkYMTerrR
OKVnX3z5fSPcrURRj6+q6WdX2XpYPDSxeEzNq5HZq7S8VMtGphrARWE5UM0xj6IG07GGh0Kho8i9
igNbLXvPotVFcDDQxERFoaNAoVA4RoFCodBRoFAodBQoFAodBQqF6mVHUR+ViodH5mCSn9WtTlN3
19zW4aI00g5wZqJy3LdW0xbddbRIO66cXizeOmnspPG3Lqx1G6v2VlEqvmdKWzRYyyJ12PvOjATI
WP4Spjxwl9TaUC/WpDq0ayXHcf2vybK/aeWaOsm0VjZvLBUrk0HymCm3I1JxrK0EohpNihMAo/oi
2ZlKURptp1wwa7VKbUr5nardasaKLV8B69Zosfg+M1YTxc8A3D+jx+rW4uHRuZRjxTiKh/dua335
xl+1sQv89OrDn2st3vguAf1fyGkCPpyDricckMPjzbHvL4PKoMhg+gK9p3Xfu28MfYlnebgCXnoQ
DrxU+W0wF3LqVJaKQBezbVd+jRCaYzethIvgwzcujr5yEtZhjqbv6sqbob2hOZ7JmwfOjexNf4F2
UV2k9nN41rV8BXQ3e0dHjm9XYnWUxurNK++BhfcfUo+480NSdBT/UbGqPL1mrvOni+ZVFkBZcZD6
U0Nb+69xCpQnAfxL5YoHjLMBxm8tt2GuUppQH+mVisU40CkLDzKAhVil3ac9Ik3YHG3mnIMmtODC
dCNz36kyDSQaOZ2LECBRi0oKFDxZFi3lf7Pqv8TkYlC2gpYFDYOD4aen1OkgLeWXyYkNK58eLCuZ
1K5IxMpjg7lxZMYst+UTSipfQS1Voll4CLbrk1vXDixW6xkk/Sk4oPz7r+G8W/lSItAol6pm+TM4
JBNK2Z0oSQ0zcet0sfCVoJ70UGEL/oUeK5MfkpWjGITraPFpM09RjQVQVPY9TMuYtfb//Av08BD8
Cl/gtr6571Nww01f1rhrF5+3GAe63jty03AS0dDvM3zjyAfshT1rzkEBrn/3ZPZtrDGVadCkkdO5
CB018cqR8ivH2p4siw3lydJU/tuA8yYXg7IVZPVoqaJzMPy097n9MzC5/5t7rV0zMGzl0x+M7m/A
8E2VDeB4GZS5ccJYE7NFF0RsKVasHlG6wbcrHaLmKe3IW+FyJmldfa45CTPN5wpu5Ys2xUb3rxrl
b8xgTWwtHrhu6/KB9+oX3K7Fah0axZGLSq283YyVwQ/JzFFcegb23T0yxx7VWADnFM/2brV1uGas
/W+oCIOv2684fRIeUyIyphWVxnaLcWCccAKkJKKh36cEJ/YBP7qQOedgSYIfvkIdyMlmjEIXw7vg
4+mtBpw8pVyn/unCsji2b259Vj62Xt93rGByMZT8P6k9JuTzQe5RgIPKdUUm0+5+bsnKp/nzSt5J
cPI0MLyM0xpzY8ts6H+RQqHg2PK+G/83uH6kvKt0TVF9OJ3QSRsZ9D3OK/EqgEf5elqLlVr+zHyZ
V06/UDDTrATlPTSKA8ujN/4ilEeuv0baJamxOpBJrBhHUTh7/Bm48VXs0YNQVXx9+dj6wvoz51Xn
rWzT8qKZuvfsd/grqlXlgbAJe7UkqtKHzl4uVsoJA0lEQ7+Pap/V06ZPs4lXbGxT4gE373+8AOQV
m9+iG9S0g8y50/80u3EZyL/a1BqN+oNKj2u3LYpHvnsMbhzPbIzCfFAraa/VLT6evo9Gmp9UT9/9
6VE4xB8chtrB4erwwauVvzbg/b9p3sfM/QD3ODVbrrdnT1mZ9vjs5mVbPh2kdjBlqao6GPW46pHm
3j45OwgrzcIb4NPw9tap1oW1n6hO6xhktDr75EypXp5hYsWXr716rPay+aLHykizj86NNY8NwMrR
wgnlOb3YetPahabKJrHW9WblKKC6ePa7etU4pnZBqE3UqMLBXzpY1NtD3Nr/6tLZ44pjmAXd9rrG
SKib4xBD2q4Z44S5hOKo32fAuXA/e85BVV74Dqxn3fUYtGgT9nh6S7lEKyBuLAu63ERSyva68p/F
xRgIx06oFvd/8ECBeZiUK/t2cvlk5pQXL6Ow3FoZGLKK8xdXC/t3bGrNlW3ZJHZVOkD2S0ysXMqX
HqtBz1i1V7b02kkP7xku7D+/oaX7y7J1FKVatfqY8nSg6/wHYGFSbe2pLIB/UHygWk4+z6/9L9Ua
1S8pV9wOkzvVHbt2K5nTgOPDVmFSV9IPwZR2ws17kul66PdZgz2ftx3JnHNQrs0oz9hC1o5CTyH6
kB1kUsFPSgpco2SXF8tiSHko/hz+P9gPX2K4GB/j2Ap7Oj79/gGOwxPsi8LFZ9YWhjgLJS3IYw4q
g3ZRWVqoHrgI5eJzu9XC9XvrcGxKLdc/np2of8OCcqSa2odpf4qJlVW++PJX9IzVVPVgGSpHJrUq
05DhmQU1VgY/JDNHcfm5leI9c19T1/nLx+6gRVtnAZRm4Zkd9BTb2v9vzP164ea5Rdh3bFnrZQ6t
PjMN8rMfJbSRoY5JfPu2lW8vgvzM5X/Qbrf83MUkoqHfZ/2bK4PGrXVlzjm4NHdYunR0MesxCoN3
cewXDC5CR81ft3K9kgI0PXQ+AqcLSqkowI5nYPZahotx/TcbTBboaemjl8/C7Mu1Nqzhnw7+EptP
ABellSE9j7/DszfU+4wM7Fz9bhlGC4dWv31aacsPFqC8pFa9HUc3r/jA0Z9mkNonlFidMAy0lS++
/LmwJtTe3sjg0spv12HkkUu/cpTGaqgA0k71XaPBD0lXQVaP1uHF+//7heDetHLqxPufc3sZnjgG
QSrNb3vts41Y74PshnBZUD617bXPrYS9bOpyBHjs5EpD7MSIFKuFa0SMVRBHIW0NVkL0O2deswGF
ynnXBlkr2dhU19Zh6Ot74+QtFLcGkd0QQg2yteWe+74aKV8If6+RC4KjoUfCJwTA6BOHcuooUCgU
CoVCZax/K7qBw9iiQKGyl+j1EJeZo1AodBQoFAodBQoVWuOYBKETCR0Fqu+qwCqmQWc1eMYCv+hb
1gZVZK+RFeWA3GnUhTtB3zDC1cdstL2yNYJDdxj/pS27MbytcrBhJi6QLsNKKdrhjYnBfq+koX8Q
n6Ou13Kpri1YZkuvbOwlMmf3xMoAuoHO2mqOL3k5iqTqqh6u6Q7sN2OylGRQYThjeFsDpojsFs2I
YaXnHkMaE4P9Xkmj1XG/oy7X2rKOcHlhFCjNBclce2JgC91AZw1sNcYuuTsKNRu0uiozDt3KF8v3
W1lpbumny872gu05JBPZc2cGFcZmDGMWcbPeJxCHBH/lRRI9PTmLiV+qO/bafVsDtgZr4mWGcCbN
Km2K2rRH14NpvTkegTLRnDTf/WDyRTud8F4/SIFjngepNymITyuBMD+iV6EoTSmSb4v9S5dRMB0F
qjXe2BRv9U5NOJOKW5WlafBxFA7PzeyWHXsJrdsutZuAv1/33pl9KZQtXxloVIZNHuIequx+ONu+
h0xy5VtYi3nTZa6r0UlL44IvJRNkjGKEW6k73LnrHbK7H+3aTFwD38+Q3Z5XJFxJtlc+NVSi9ZKF
GqOIVOVJpvYTT/fs8gDzM3RprIV+oKMq/Ir+YZ/HvDVgFD4nbdeK2KDwebUjQKVEdXDJHVLXzzNf
whQM0PDiNwftPQuXRp39x9ZmYHsesnubIgcdjyTMkvPSuArfYBTHT3iMIxOC/jlODft0svVGHf9j
a/C5XK2/PGGOy1ozn9heixubhG/EZNK6MF/w8LaGGlfgr5HtgQg1RhHBmBjs90oa/6Mycc0ie7HD
tluSioNH0XXtzt5RoIRqJcTd9BS/WNVEx6gNJprFIR406Cf63VP0Q6epR7oeEat5fEGgn+hbkQQL
GBYrIVoUKBQKHQUKhUJHgUmA6je9D5Ogs0bRUaD6W1t/hGnQWc/fz20yg5kys8bfR4F5E/wSYTnr
GcD+8XFDIeiYgwA2W1SFPPEowloT4RLPhIqDR8H9mDwKl4P8GpWtRfQCQfSHo8vujoJEXozgyptg
3kqZx4h4nsKDR8G4vM42m2fJrmGJyKOIVOVjmc8QG4/CdhJxK4tGsWOb1M+jDwikixf/6r2ujsLm
unXUhMr9YNoNgXkTMZexxNoT7jP6QtVo4rHFsy2IWPFO45LEHRsJX9CeBxEnVjwqYuX4HSY1WUeh
LxiXWS6NiaEIz5swHQZznnBNCtK5kRza67gFJmJLKgMUXtxxiNIsuv93BHxsiTczc/DixAB4tCiI
1eYG22z6ThUsCC9O7HkvzDxyo7dLIPDTx7aWzpVtIZS/iNAPyrrrZCQfs6jIvh4xyDDbe1+CnY8g
PQ/OT3h1PXy68x1Oyotf8HpAGkvguK0u2+aW6xUmUbIYoejeZr41SyKat8z2vVEe4v2Em6PwxFCE
5E3I/G7hHIcH6SRS8TMbHzIBXOQm+vAL+okAsqHKBzu3HTiH4LHb7dHMEwHy0vHwI3B0uNqIsYef
EGoETU7lkiwsRt+cjN8gbg9Gwr3s5N56MNBZs49oduo95lEYA6JCTqSQGZiBTCLNfeC7x1ZYtnTB
73qwXHf7PArieZQvfsR/HoVrmuMy85gdRUJOGpviqC7KGPIoBFDHZeYxTMezXoqin0BlUJmRR5GC
o4gl+5A3gYpezpBHIYBwURgKhUJHgUKh0FGgUKGFPIoAQh4Fqs+FPIog8uZRgPXy2W/hgm2/HGru
Ir/hirGQ2WVlKWAsvHkUoec+OK4Rm0eR3aKwWLEUVnHywlIgjyKKPHkUXpPoLZH4q6gDY8EsS00F
Y+HBo4jCkHBcIzCPIoIx8dkfK5bCNovWDUuBPIoo8uZR6J/40leXm49z88HuWdodAAun4xcVYyH7
rPkKy5DI01u4PC4Ks1lBohmLPIrA8uJRgM0lW49z/4eJE2DhfCwEx1i4dVaSa1L4zAfE1+/5kO7r
5YDLfJFHEUx+PAqXGkQ6ttrdABbe36j3G7kQpb7KjKMM19qWzZ42F2kBvz0aLWGF6DkxhrvYw6+7
cUtz5FEE63l05lHYCrjnYJS5IEz28SJhMRZO15JU6fTlUUSr0kT/wi7/cBOVmZnTCfXEfWCcuPdn
XdIceRRB1JFHIXO9QDkAqtANYMHsC4mxyLqbTrp+iPZsl0U0z8JRQGT3N2tuQj8RQD48CvU5aIeL
+bUV7K11/oxoGIvO90qh3xGtbshZ2dx9NPPU8bDZo1NAbPgTXH8Ys4Z9+hoWm9A64MaGM1vrst4V
J+x5hJ2cwV0ua61//q7srcxjiee6dR9+QEEOM3nAdqk9LKHGKCIYI8c2kcIrhTrkBeGPuttj0EDc
yhaqiwZGfMkYe21GjEX/KRksBfIoupbIU7jNtgf6iT7yFDkJs6+7Hl3W6/g9RWIho0R9OCRRvrD8
9HaLAoVCoaNAoVDoKFAoQYU8igBCHgWqz4U8iiDKGY/C/oXJpJQkj8L+2RMh1Ds8CtlMXeOzHsij
iEO54lHo+Z+4p0iUR6FHA3kUnVJbK2OheRTcKg/kUcSlXPEoshGJ5hpJ5/YUES+KSV6SRt7YFoV1
NBZ5FIGVJx6FTNJpUnBuL/abySSpkFFhO4nIowimvPEoUnpOyXYPGclEdx4FE5Is0iBF7nkU2l9W
f5n58is3EMYLeRTBeh654lGkNYzJdZK7aRe78SjEartztuZRhOnIycT+RCP2IuzMC+RRBFHOeBRy
4s6CxO6qiJAP4vh6UHky1tVi9BMBlC8ehZ0yIHTdQB5FqobLvqlujp2jYpHgPIq0imiiPIqOPbls
B2WCV1GxeBTutA/kUSTUwEAeBSofvRvkUWQp5FGgct8nyiLMvu56dFmv4/cUiYWMEvXhkET5wvLT
2y0KFAqFjgKFQqGjQKEEFfIo0FGgUJ0UlEexiOvRLTlWjzpeMTheUnqvhAiOmUh9pVdnyd3zKLxD
FIlH4VzGG/RCSCUCscEqzDRHHkW8jgLc/ISzaJAABbEjZoKI5ilkV+u7YTDIbIKJw6Nw5EdwpWJ8
PLAK5iGFPIokHIVsOWmdLyEzz0KZWf4RDjNB/L2RcCIxFHiXyeoC+InI2I+sMo10aazt+uA8ioEk
J2CQfDsKAz7H+muXHdA1ZkKfditMcsWPzXHtk2Uf3y4syNV0aO7ZxiVAYB7FIk7A8HIUfMV1bJCg
pc/VAbA7SQ5aFbIfWyJigLmeY5pdpkVbwmt/tulCHkUUDQZ5rBJZdh7g9rmdkJN2l2q6V0lUYk7i
rGiQbz+RP2PdjF7+K6z33bUoiFdngHQY5AyCmRD1YWq2G2S3cZTYYLIocdIPeRRdtigA3NlMsnc/
0O3vzn5CuFU6Tu4F8gyClgIh/UQcxk5MYKZ7jFGonoI4FvG7reoPiZmwYAbEQgkI96RlTIuLZyAT
v1TMzjOGNyYl+x3ACY6DEQ1WgepaAySL2ohNclS8TQv/ooQ8iti7Hik9zNBPoNLr/WAHMoGuRxqe
wvaLQoUqOOEOYUHLaYsChUKho0ChUOgoUCgUOgoUCuWp/kVUcDwK+k/nyVI+0Al+xa+co+/WeWEO
Ir2HtxLBHpY442oRjElpToIjK7hFdSF4FNZ6RRzOjNVRWBOogtUFB3SC/VgY4deXiu4nPDAHkbAN
skciiVVcSfQ0SjcrOLJHUB4FVzAJvh+N11E4S0Q46EQMpTHzWhMziMKrXSaCZ0zaswiQoZ4FM6Lr
iI6oID3oKOwuIzh0wswX2WIBkH6bV0UybroL1Y+Ix6nJsedFxLj3L6JiOHi/NRB0wnZCfpwE04/l
QRTdN1uNBQdCrW6J1qfKUTXBgYlkxyh8Wmgdq4yt5OVqGNPm1PRlbm7fZI7a6873CAVAVkPTEe9J
cIlAel2PsNAJOYcLONxZfSAM5BIl47Kg7DXomTdu7YgOfsJJdchRWeQjFlu/I0SDLKMIi25/pFKV
kLH9i6gYdu9T6+3tkNAJNghxoRM+wwjq5A82Yl3wDBxQBORRhMwKHwxKUB4FKi4lxaNA6AQqzdEK
5FFk0/WI5bmAfgKVeYdJuE5fD3U94vEUtl8UKq4yFe4QlkGRWxQoFAodBQqFQkeBQqFQ6ChQqIjq
UyQFM5hpfqCYrsLxH/8JDKiQbWvXjW+bi/dFjxh5FO5QBPEWhUXgUaQRgZA8Cq4wul+Lyz5idRTA
uIhosBYHoELbks0VOvqKB1k4TxEnj8IDipAWzyGoSCqXxJAV/jwKfuaw+7XIo4jdUZg+mKgV3Hqm
Gh4kCqDCvjxHwKkVDh5FnEs9mMQQB3BF0rgklYjIXfq0kF4kNJKC9JqjIM6v9LJNBMZRBwdU8O0U
5t9+olRYk1TzzaPIquvky6MgXVwbqSL3KZJi2O4brBrccc14YEBFHpaKufAoSAwPUtnhecXxXmGN
IfmaZ4tzgpPuevi1zMIBKnJRnlx5FPFURp5mIVLBFXWEIuYKj84iPUfh3bAIAKjIQd558ChiaVBg
MY3JlUceUkGWRUwaBPsghcvogXejQhbXAUTtIcToJ+RcRFj02ESjnOhv7+InpPQpkqJji4Jf2B8S
UGGjAhBhF587eBT8T8SwfBNDiAgnfEl3WRGIR8H7BXs2ouLSQKqJiZQKVDKjFcijSLHrkc7TAv0E
KuW+HM63SqHrEbOnsP2iUOFLT7hDWNry16JAoVDoKFAoFDoKFAqFjgKFQgVVv2EpbGs9bPgIbafH
O02ZOPd5KyzCQt8hp/RtODceBZCIC6HsKdYF2yKFCCd5SZxZEY5HYa0yRx5F7I7CWA7qvbgr3hLh
jbAw/QS7WjXJwukEGXRaIOtb0rm/umBbpBDhJC+JMyu0AhiUR6HvN8oPVvQ4HYU5g1ujURAGPmHN
eHMrLSaywsDSOJ8LIREWactrwQeJVNJl/i8RH2c9syisq2LTxaUDXVxMcu4ouFhwj3P/hwmDrGD/
3xXCgi8gGdArorezSa4LhIDyzQrSjQPpIoP6DUsx3CENSQB/7JhF5d17CYywMD1EatWNGVjQLQ03
CONf1EX79mg0ik42PafuujzY7UjWUfjWUtlyBrJHXsjuOSWHL5kJl05bJPWVbiTmoi7aGEVKY8QZ
9ZKsrqOMwMykHIVMOrty4qzNbjXceXI0hEUa5dAD7IWrUnKaFrL/uDwqpAZtLQi2MMjB23Iyd0C2
nyc+wsL6oABvZTwdDyHrUV78RKTk00EUySV9v2Ephn36GhZ8wjrg1pYz9hGjK07Y8yIjLIgFHUj+
9ag5YUO/o3Hj6IOals18kIK05+UIn/VIJQIO4gRnalAeRfRoolwVI48i9tqM9ApU0BKGPIoUux6i
CekVqFg6cTicGXPXo8t6Hb+nSCxkVB6FPApsUaBQKHQUKBQKHQUKhUJHgUKh3NUvXAp+mTm4zFow
v5gp+y7UEA8xEUpuEITIDIk88CiiLZ/PgkdhrcANwaMwL9LmAuNwZpyOQiZuxYeELXyCICYggt2O
GPQsjyLCO8OseBQEmNUAQXkUxkWaw8D3o/G2KJhCZD0BmW/rydEQEzlw544PrAZYPOtd0mXHX9Aj
yw4yioPvTCvZ1+ME8hEZcSnyVCaG3UyXnasdmadibhETgR+1JKbKROIKMpG6J6eeMkl0knwpKUHt
RS5FKEdBDDihk+7kk+pBEBO2EiZkS1Am7mMyMTg072GeXEkmOEcWux5Ma8Krr+1R0wORhLh1OkL1
Ge1DdAlUBSJkpe/hdjIqUUche2Im7I+SrhATgpU34mF3fA2Krmpngv4xL80DmeQ8rXtBg51KU5BD
cqeOh/D9jr7zEzqvAdWt+oVL4TpG4dJH4MYec4GYCPl8tfEoZPPNTmw8ChnyDUdIie3gRZzwP+rB
o0DFpYF00xQRE6hEmmTIo8i065HI4wL9BCpywy/Ny1AeXY9UPIXtF4UKXXjCHcLClsMWBQqFQkeB
QqHQUaBQKHQUKBQqonqdS8HNzKT/+C3kguBvqFzxFE4uA7NqOFtKhRePoguTuCANsIIA42rONb/B
I5SG/bbiwUEmiHdG+WQj8ijidRRAOlcMErpMOuAOsn3tunVmZktKvXgUXbxZY1fVdrFoPYl6CBHh
EiTdrHCaSrwzyi8bkUcRs6Ow+WWLOmFMeKP/UxcoE6f37oyn8CgXIuSiY2k4idG6BGaDd2OM3F00
BDOVpOnTfOzpwKUgvegobN6YebyymCq79+6Mp3C9kQ0ZI9hELBJX+RIGhUe6jkbOEj8li3qdS+HG
zCReKROkBd0ZTyHo9yCZzxTH3QIgpk/M9YRUQe33GoHg+i+ouMcorLQNXqHD4SnEY0fa3WHM1ok0
QtFTD/jO+SUa/KQHux5hniBd4SkEKf9yEFIXKj+yILuoGDTo3UYI5YlD4CkELlaM8TFaLgdsaome
RLmyyhxZT0m9zqUY9m6vWdQJ104IS5kIhqfgf4AbusyYJODFo+impWInJwg1NhPBmNR5FG739UpV
O4/CFYyCiq6BTJMR2/uobopL0IKDPIqkuh4pPtfQT6AS7v3gcGYyXY80PYXvJgoVsHggj6KnWxQo
FAodBQqFQkeBQqHQUaBQqCjqRTaFMDyKrGd2szOumE+5uyZJwBBdeBQiDKvlkUehs0E8eBTs16CB
/yAE8igScBRZ8ij0KpmZp5DdTSYQ/Z2cnUchyBqX3PEoOGyBgzjBWcXGSrZ24HKPmB0FuDxUU+JR
ZIyl8Ll993VbJulVs25iGrTNlbKp3cylStDkqGwK0juOIgsehfGT0SOXJFo9hJq7nZ9okED39Tia
+JOnz9gUyKPwtE6Os0zpHeZcF6Csuk7+9+1kFc72TWaMwqoi/cmjkM0lR7E9kmxd7Bz7CQHvS9A9
ZNv1gD7jUXjsxgKXU8lGKw4zMBYhjyJAIymesJBHkcR9PY4SQiAzP9GLbApReBRiOJY44RHIo+g2
3dzuG5RHwRdAVNdCHgUqP20a5FGI1vVI8bmGfgKVcO8H51sl0/VI01P4bqJQAYsH8ih6ukWBQqHQ
UaBQKHQUKBQKHQUKhYqiPuNRhHl32ZlF4VxbyqwqE2B2szuPItJreDsUwUjXlHgOQWMaIsEjIywi
2ReaR0FcruVXQONwZpyOIt6pbDb6hAODYN+Z7YfMPXgUUdalOKAIBLoj4CQTUznsJSmt0QnJo+Cs
8jiKPIqYHQXnl3kQBbP2wYJT8OeCH4tCX/UbYGdGT1n3skTiL/2CxrTzJSQjUzunG0ku44I9XWzy
5lGQnnIUriAK01HzcIqgLApXwp5tEXuGNYkkWytTbboHi2kIh5H1stEO6SYLt661/3gUxFG6nPt8
Es6t5ssemBFREsS+MCPGYkjyPvU0oypJOg2PuR6VY8eKYNfDxYW7Nq5kz33B+73CMRnceRQMkTG6
vfyVQkU7UqSyyTsS7TCJGyuCjsK162H7y0p7xz63C0MWxix9R5K3loXD9NhN63Xh646Y5MOj8G4k
yN6bcqeOh2h+omN16qaU6lCEOMKKuwJxpqWQFinnQaYMkD7jUWjvlfiWG7HvC8qisJ3ODV3KQkyk
0D2WFzsj9CiHIzok52iEXPEoRGSA5FrZ8SiQRYGKb2AFeRTZdD1SekChn0Cl0PvB4cxkuh5peQrf
TRSqQ4kJXHqwaOW5RYFCodBRoFAodBQoFAodBQqF6ka9xqTw4VEwB4LSJtxX/ObiW3rOheGRvxXm
hUwQ6p1+BDhGhjwKo8whj0IERxGGR+FKm7BjHZgzieCeQubSACJhG5wusmu2RYIi0eOVuMfmeBTM
DuRRiOEoXLMqBG0C3HbmwplzEZBJJGxDp2qZ90VhJNNMEcGqMEVioMdmbwwH8O7BaRNm1opFmwhX
3PRFoyEKa4ASJlzkczC3meTZoF5jUgwH77dGnnLdt11EZiGMTCI+xxMs9KGtySYjSURwjQy41iPB
MQqfxlbHZ6tne0Pk1oRvUerOcKMNJmDsSbSLssjITmMjrlbp6xNlgmsD0uh6hKVN5BFy4N9QijVG
WGT7uN+Sc3XkUYShTbhCDnI9phMB25APPyGnckl2Ecnc2F5jUvjxKELTJtggXAgC4isWIz2RCSIN
IEbovCOPop81QFKqctjsRiXox5FHkU3XI5bnAvoJVOYdptz3fgXuesTjKXw3Uaiuy1Tg8oWFT9wW
BQqFQkeBQqHQUaBQKBQ6ChQqafUWkYIZzJSJ9U+HlxSBARWybe06O6VWFmpqt2z7JK4FQYhqI4NR
AG0RLgg0rhaNR5GG/SF5FFwOIY8iBUcBjIsgkSqaA1BhLtiWLe/Bgh7EWVIqe8Qj+qs1yyfy7BpR
RFK5pJt0C8SjcEwXRh5FGo6CedTTCm4VccODRAFUcC0HWchc460isdcLucvWSXINqEQviTNT0vSI
AR8q/gpMpCA5cxT2x7tMuCYC46iDAyr4dgq7klIrBaI0KbiulN760TtNci/6iUg8irSnQ5M43EkC
3Y6AAfYWkWLYXqCtqks6pU7gWdokT0nGs+t6VhGW32S3Yie8s3agQFDxdz38MknuLv+ya8cGfk5y
/Y6eLWSijlC413mfRoNHDgmMAulVR+HdsAgAqPCtn2LUQpK8mXKPe5385xCqkwbBPkjhMmzg3aiI
7CdiBT0kWEYJ6c2HUo54FHJOc6i3iBQdWxT8iv6QgAobDoCIvvg8TpCB2ByOnuFRcAUJeRSJaYCk
XBGFdhQosZtByKMQouuRztMC/QQqxQ5Tlp2mvup6xOwpfDdRqBClJ3BJwmKWtxYFCoVCR4FCodBR
oFAodBQoFCpO9RKRguVRaD+dRn4CsyjcP0cPgn6vmOVRWPCISAwJDorABCLIO33nyt/Q8UrWPgdx
wixPLjwKPoeQR5GCo4g+O8iVRWFnPFh3EdFTcKvioSuGBLuolg1LkO9gOiAPUeKVsB/jVyfLTNY4
jhJwwkQAeRRJOgqbS7d4FIRtN4RkUdh2ijpxwrLZsrD7FRp8WESwmIZV6vaTgBZ75VAaae5rWgci
Bcm5o2AIFPr/2f3BWRRmBnMYCn1mrWCJRJwt3zhWctnbzmLFNCcK1Rdm055kbVwvESmGA6SBm0eP
Ohdb/K+QxmkhcR/SyavS7+tHTzADRIHjE4k7Cv9mlhwpj0UcxeStitPCXiuieYLAkBza3CuOIiSL
IiegAOLr52KJgeMtECq+BgUmaioKMo9Cdm9HdPATrqAA8Yef5eTCyn3HQ0Q/IZrNrHqJSOHSonAg
JfQxipAsCjZAF5yAqE+wOEEUNmQCCARHyAOPwi3BkEeRkQLxKLqt14ihQCXcwkAeRdZjFHF8Hsrl
QwAoVGp9EZxvlYKjiKVOI4YCFX8xClyksLx1L1wUhkKh0FGgUCh0FCgUCh0FCpVr9QySwvbtUWam
hLWTOP+ytoIORAfGWMjssjJuZ6IvS2T+nTzDkOiOR8F8EB5AoHG1HPEozB1uPAqbVTasCPIoEnEU
nT7YSOKvmw6MBbMs1b4zyTWn9tmnBCLXbA8oQiS2RaJ+MSc8Cua+xPcoOLEiyKNIwlGYXxRU/y8T
BkBhzZZzKy0OgIXzudAdxiLxZ7HbzROoGOJMIMnDR4pJkPsS92xMJKUj+JuBgBc9mmlKh+56MFYy
eCDSoc44ARZOzx8cY8EFyzwqEsVYEGdhi0yMy4Of6FGRZPtJEQIMiqTI78zMAO5ctqUf21QgwZI6
xAhHNrWMdI+uEXTBgRyxV5V6D6mTqe5HSUwrd1AdHIVvAZctZyB7NMlk9wabHLm+Jjg64c2W6Xp5
GBEHlulI0tw0cPxNdT1KUh1X6UtHwaSrZyo7l27Ibt0R58kBMBZZ99bjrNk9tsRFJr1+Q5SXBm0t
CO41oX+Pw7FP5s+IhrHI3G9wGI3uhssFHmyX8+Mn5CgRESXpewZJMezT17AAFNYBjkPBt7CB6COO
xr+RMBbsrVLHWDhuEKWPmwsoQgSbUuJpOHgUnKleiWufpoM8ipg1IPCYPmIsUEHzH3kUKXY9hOsF
9BZKDpVJhwmQRxF716PLeh2/p0j6BqhcCXkU2KJAoVDoKFAoFDoKFAqFjgKFQnWl3HMpmMFMl4mU
buoKLKGt3Bbx9YWNuhEPj8IKzElOyDimoYxJYIFckOSzf+OZ51G4WcWgKwB5FAk5iugzmoKDJfRl
6OJ5CvvSlFh4FMaMVZ8V+lnFNJQxES7pzo/xS41lpoiypcpplbWh5x/yKBJwFDa3zOAl2HZDYLCE
F21CyNkQrHmyS4XvWkSUl3SuuRP7JXGlGZ8j4aySA/EsEnvg8PLkUpD8OgonXoLd3zVYgojY+SDO
v+JobptsC0BiTdwWB+wip5z0XjdbzHvvZ9g7rtz8+k4J4lrze2AqZSytCpOmIVSCyOLzKILVcj+r
ZIITepPsenRuVvVMt8+3zUBiqYpYUiO76W5rOSZ9wl2PTokeBCzhtlNEgEtyD0+ZDwcbFOlFBNsR
8Wqwc9shKliiF7Kqu3YTz7ZAP5FI4uejmOWeS+E2RsEhJyKDJSx8AcnNevGYeRS2HSAQHCGCManz
KNwS35G4MvvNF6+kR3WtgW5HiyLVP2wXouJtBSGPIv0WhbP9120y25sU6CdQafWXuu9AogI5iljq
NIIlUPEXo8BFCstb98JFYSgUCh0FCoVCR4FCodBRoFC9obwDKVgeBbH+6TC8HJZJ4bIOWBbso3Y2
HkU3i8LcoQiQzRJMHyPDf9gjFfsdPAomPYnPUT4b2aPIo4jVUQDjIiJTGNyYFLK5usd+RJxVpI5P
pUZnMHhAESzEhRgSdRmpg0fB5AHxPcqmL3cUeRSxOwojkdX/y4zHNjxIOCYFMNnrdkSg9oSNRxGX
mdwSe4FaUHlY6RF+SZ2Va2naGqikDPif9ihkYHhER+EyLYptIhBHQyAwk0JmLuCPiNKkIF2UzuCV
S6SJZnJ3iD8xRcS9awcgRc5mZqoT7Ilr/EnnBPKsB8R5dX4m4cuxhCHiotmwfit9lJ/RY/UDAXgV
JBm/PZp018OvosTFpBAEINnpOen2TeZItVJcpJfIj2s93fySz7MgEYE4pX3hKLwbFkGYFOKLJFg7
xO15oFChNOgYMHAZNvBuVMg9Xg1kYQLJPmJyRjbKPZHmeQdSdF4UxjXNQzIpbF1E4mQ0iOVdEuVR
iNWOCm9TStFw8Ci4+3odtc/scbsW1YUGSKYVEVvjqC6KT9CChDyKWLse6Twt0E+gUu7E4XyrFLoe
MXsK300UKkTpCVySsJjlrUWBQqHQUaBQKHQUKBQKHQUKhUpW+aVSsIOZ/QehYOLjgTlwvIfnTgTi
wZzwS5fMoxremFTtl51fijZTnOVRuFqFPIoUHEW0MpdjCIUjIo4oyS5zefhPiroyJ3zSRQSXGNaY
VO1nbyMz/2qJzRx1swp5FGk6CsfDNByEgmWM8EfyqY4fJ+W/RewyA16k2EcwJmP7PW7PlTbHqaRj
/iXriD3kSaV4NBNbu3MUjodpr0IoAuY76dBElgl7okvchIptPpaNsvWeBLeKhMm/LBLYk0qR/y+F
dUoH2StziGuaCN+yIDzxUvYeU+E9pseJslvIqDRcucGAxem/CXY9+DIeFkLhlTkx0R1ibyq6DEIY
ppKgHpN0jC+yESKMVkD00iZ4W74HHIWDBhcbhELEbCNdmurHnMBi2q0Pj+5Z0SfHqkHPLPJuVMid
Oh4+GZ+jMtr1GbgYqUsXTkhnVyvnyk/kl0ox7Eh04ljK3+MQCt4yPvaOcQXHia6Rdr1aqDGKPPAo
Ah314FG4lkxUdA2k82IcG4WoRActkEeRTdcj7kcE+glUKh1C7AKm0fVIylP4bqJQ0QpS4EKFJS4X
LQoUCoWOAoVCoaNAoVAodBQoVGrqCR6FsYYr6EsoVySFE+MgE54NIObIUmAeRYSwbJAKYSIc1poI
l3SXFYF4FK6FkjFWRh5FzI6CMEyFENnqxm9gqQHEzgYQklsTlEcRJSweUiGKRF1GGpJH4bkQicUL
4fvROB0Fm0tRkRTZlS+hapTjauG8YwSDsoqDP4+CO2ptZGJsZ3/UiUchbn1hHQWxw+vCIykClC6S
rwlX3TVbvSEV4vS1krwkDhfhv2rPaxGeuewgxdZE59TpER4FkUmQGAeaki0L8TSKkNmBeRTB3KSo
nyCN0A/K1TJ5XNOfoKOwBjJl33ovB6htuekXRuVRhH7ECDVGkQfQVTeJRfL2gMqTo+ApkLJnKQmA
pCBidG+7KP9EkBLfz5K7TzoZUz8eDTob3l6thuhIihxmldz7dVD4JAnEo/A3tpsgklBP8Ch03AQD
nQiPpHBhWdjZAEJ6jcA8iihhiThG0TM8CrdnkYwgitiVOI8CaRSoFLpwyKNIt+uRzAMC/QQqyw4h
zreKteuRlKfw3UShohalwMUKy1wOWhQoFAodBQqFQkeBQqFQ6ChQqBTVGzwK7afTyE9nJoW1StjJ
pBD1w3qJ8SiAdBVWElF1rAAOHa+UsiIQj4KfaG//xry+6hmHM2N0FNFrsG2xqcx7HucxIuSq6/h5
FLxvFMRFyhDRX6dkf1geBb+6wDWayKOI1VHYXDpdoKs9BwnbbujMpHBd2Ut8jgks0nWZF67pFDkH
iFgWmzwK11P1v7JCaHgd8OVRkJw5CvPhT4z/A+edO/UgiD3XZMfnjkmfTLsScB5xnhI+CI/C44lF
xEzkHuFReMTWp4UQ5uGZD+dgX+TRVf/W8VHMvPs9AbOwU4cIpwIn7Sj8G1Ryb/gFLx6F2WLqBlxD
7C4o553llNHIgW6GbkA8RxGSSWFDAYjqOEgP3ql3em5dlxpsUMSjwWD55daO6MSu4VEA+cwwOcar
5fxX25RdeBCYhJwrP9ETPApbL93RYA7KpHAJ0GRSiOo1EuVRdBFW0hFO+JLusiLQUbfTmckUgFyK
eBSIR9E1jwyZFKhkBy2QR5H1GEUcn4eyvw1FP4FKc8AB51ul4ChiqdPIpEDFX4wCFyksb90LF4Wh
UCh0FCgUCh0FCoVCR4FC9ZJ6gkdhLt/1GPth2QDew8/W5zZdIRXsXAzjdOa8zN6HpMCjyHI5o5uN
YY1Jy/7wPAq3eX1cqcLhzFgdha6YEtUVUiHr69eZz3xz52W1rDQNHgUBgV7URTAmJftD8ij4HJJd
Sx/yKBJxFFyDgKFSuHp+dk0672N8IBXEbeW5kMkTM49CqAkkEYzJxH5/HgVxPzWzUuXvk3x5FOJW
A/CZR+FFpXD1/G7bfjVOJl49mN4iVbisTEU/EdZFhPiKtADp629CD/IoiD3iJobGXrG1/4UqWMT+
IBCnHiXDo8C2b5LemPjsxvGJhB2FZ9n2LPhyXstZ0jyK/IMohG7zeOQQ6T7/UEG7Ht01uoLmULYN
CpLaLbDnEd6HYy0XRIP++dS5wUDU5dTE5Zx8+ImORbX7q7E1EdG/dsGjEDTpe4RHIXu2l11az3Y8
gX3bFVJhO4khVciZTqRIg0eBCpl8gY568Cgw6WPWQLbJiKQKVCx9H+RRZNj1SOnxgX4ClWxPEPt+
MXc9svAUvpsoVLDSgTyK3m5RoFAodBQoFAodBQqFQkeBQqHiVW6BFByPQv03+MiPTDpseKAdhINR
gDuPwkJJRAzLmJfSBdsiyQiHtSYOIHuorNCLCpOexBMcYi+GyKNIzlFAByZN6Bx3RzuwzAAhYBTg
wqPgURIRw9Jj2wXbIkGRVC7pJiv0osLsIJ7gEO5ZB8ijSNZR2Jy6xaJw32IRQ7ILb4gELnriOXyz
ZMYTjnCRzAuMIly6yZm5hKD39QJSPJqRW+7OUThYFJ5b5slEDvoENjNTbBhFPP0EcSeQRYhf6l2n
0PU+u9QOemcvIEW+eBRGn5q4xp4ESJkIM7JlsbABxuoAq6NE4gpSqL5yhH5QZl2nDunmsy4M13ok
NUYRgbMih2qCeS32yezh686jIDEaFgvbok9GKFyLil+6ecA+9N2CjQv10BgF4WG4YQuQ7Uq3PJKd
BL28VZke6HnkQoF4FCT9bO1HDfo1EwIBKeyHOvgJG2RAVFJcAjwDWcD4CW2/XlTkKFaJ+p4jt0CK
YXBpUhjNOe09h9lrl+0r/GXCdAONDashyBMpHN1FBkbhzyBIb2QiZh4Fv0Oo/nIEY1Ky3yv5/DMK
eRQJy49HIZNkm9EIo0DF1ZNDHkVGXY+0nmroJ1CJ935wvlUCXQ+2IvtsxeMpIOk7oHpJyKPozxYF
CoVCR4FCodBRoFAodBQoFCoZ5RFKwfEoPAZ9AqMm+CkWLH9C+BcaXpiDrngUdqiFSKkghyaPOD8e
nkJWWFN0wM6jcFmv7OBRaDYjjyJeRxEmM91QE8zEejt/QvSPlHthDrrjUdigFrKQEQ5WdcHC+aRo
GcP/0bfZMuYSETuPQl/Wh+9Hk3AUfF50i5rIo4jbT8Qyz27l9TPOpuHpunvzoSP7W+W2j3RsJ6fS
NHKXC5TiUdGrzXBn5x4cNeGaOTLJQ5OCy1/i/ImhfZ9bz0myqnMyBz0I8CAinZx1NunmGKNwHsoX
jyJUtN24M7azcjnV0rVHFb2oCJoGuVgEETD5ZD9/j0rDUYRHTeRv/YZjrVpM/Q6x2xB5ADUEMo94
DUEQXBKQnqMIiZpw9RGy4CUSS1PIMYNc5R86i5g02KklEQI14ZpHNv5Ef9UsLF+JJ5+cw6TPI5TC
hZlpNeZCoiasfi+DmsiHZ0+GRyEwFEHcMQpH8nkc9doBnteiutBAMqmJqAlUqn0f5FFk0vWI5bGA
fgIlRl8Ou4Axdz3i9BS+myhU94UqcAHD0idsiwKFQqGjQKFQ6ChQKBQKHQUKJYzyQadgBjP1seFO
Iz+d6RQWP8BJpxB1gZgH5iASgyHOsJKIqgvGIWy80skKe7rxPArXVJUdM3fUsofDmTE6iuiz/23w
Bpn3PDzYgQjpKbwwB1EYDHGGlUw9hEhrPVJaHuJAgxD2IeZ31PUv41PFqNgchc2lyzoYSDbrdUA6
hSs/gLg0R4SUbn0sPIM4w4o5fhFEsjTazyS2FSF3Hc3UfbZKp3gUBH+L6wOu0doBWq/B2t+ZTkHs
ecXRKfRJzcImSpxTSkWcnprTlf/u9cwOGCTehVDcsqbSKfLMo+Cm08dQB4yeR05macbZse2RTnLK
0eiwXkPGheRiOAqPlpLbRuDHABGx9LtbFWcx7JEinXI0OgyKkIBBoNJ2FCHpFLIdiZePvkZyJQ1L
bRLp1uEoJns8CjKPIhqdwgaiMIdA89LKFjOsHkmS1J4COaCh5INOMdypaxieTuESILGdIguKZ3Bg
DrIOK6v+f0yXdJd8/jwK/qjb7B5UjBpIo6eHdApUwn0Q5FFkPUYhQ/fPEfvbUPQTqARGK3q97ye2
o4ilTiOdAhV/MQpcpLC8dS9cFIZCodBRoFAodBQoFCoFDWD/DYXKWosg+mQK22Cm++sJ75fUUXgU
uZrPHGXugON7JrnnUURGWHRhoLNYufIoeKvcjyKPInZHYVOIj5cH41FwK1Dz4CcizA5jr5GZHfnl
UURGWHRhoLNYgSuPgrPK4yjyKBJxFLKVIVq15xx8dzwKQR6q2T7MMzYhdMsmwiXdG9hRndccCslR
8xgB8D5ERHUUtgdHzDwKze+QPplyZSv0OeVRENEN9KiU4pUx4j1GIXqFGPaIDJGtyhwnj6IfIQKC
fgczQj6IlXUyEOdzmkVl4shE0l2PAA2naDyK/up3MGPBWGiTeD5ra8Nc+yqY3ok5CrZYd2w49Q6P
IuE+qUwETYHcNyhcPQI65IQ06NV0YIYRYuRR9NkjT2AaQg90PFxatnktZRO/kaMWBTHAt1xbrj94
FHEOL+SCRyGHnxUhQ5rxsIgTXPI5eBRcasvmKzu3a1FdKJWZmcijQCXcCkIeRRZdjySey+gnUHF1
N1K6DOXe9UjSU/huolBRilHgIoXlLSctChQKhY4ChUKho0ChUP0u5FGgUJkLeRTmHyyToT95FCDI
O33kUaC6dhQ2xc6j0PKuP3kUgiz5QB4FKh5HkTCPom8nUYgR7/7iUQhW1pBH4RYzDx4Fgb7lUeTU
XSGPIvG4IY8i3Cm96zEETILe4FHYV3M4eBQ4DTjBrkeAhpOMfiFovfJCJqC6fT77jPxg6UvMUaTC
o+gv96EnARHRd/YKj6KDifi8ikfIo0jykaclgYx+IrneXG/4CeRR6OMdNphBX/IoZBAIjtAnPAqh
0jzXQh4FKj89OeRRiNX1SOK5jH4ClUx3I7HLUO5djyQ9he8mChWlGAUuUljectKiQKFQ6ChQKBQ6
ChQKhY4ChUIJosVFUS3jBzPZmRJuCvJBx8C8CpmbssjxA9IfffLCHKhzz7oNywnoyF5yN/FK2LRg
PAr3yb7sAn+CPIpkHEVSxAFXXgVzM+sYt0I1zWrjiTkg3YflBHQI4CfCZ7VgPAqzHLlfDEwO4Eqb
eB0FswJcZly5Vdwtv25loszOiwvDq3CwA8RQ3J+yJEIuNo+S5qnzKEiQe3skrulZBJNXSXhU+xno
9DAhIjgKyxTZZWGeAabgux9MPoXlVfjURnF4FV02t2UgLoAOQWImZnucBDVVS04vaJKgU7e9bNJn
ZorLpRj2iY5L/XVpCbDkCu8EkUmn4QxtnaUA+SvbHmVdOC2ZCDsLNYppqfsWmXlsRWnJCTYu1DNj
FEHbSUFOl6MW38xzli2WpNugYu3GZNjvcKRMillBADo+Zez70Dsk7ii4zkao+h6SV+ExXN27kvHx
lnRyyl4geVSXGrT3LGy11+3H1mZgex4heBWC+gm5mzaVvx/lAR15rJgi3dAtOa19cj79xISwn/cY
to9BEG5T3cP98Mfcrg7Iq7BQAQyvwsFySKuN64E56I5HQcSFIUQwLd3YdORR+Dx1kEcRv+LgUXRd
rZFXgeqyoCGPIsWuR1Z+AnkVqER7PzjfKuauR8RqHnsQ6CdQIUsa8ijEb1GgUCh0FCgUCh0FJgEK
hUJHgUL1hLJlVXCrR+k/HadG+SEm+C/QZ4yYCCcbBMFIiyiv4Rl+ArCAD6Fe6UcAbSRtvxsTRC9d
HIjCjqlg8s+KFVf4cDgzVkfhD61x1isHYoJnCWSMmAhfb9iI6YUsytoT6xqjsDsAHCIovP9L2H4n
x4MFFXgTQ7j8I27lE3kUMTsKZ4kIh5josiRm2p5wQhC81yOFLv2ycOkRocYnbT/pwkY9iR1X5KUM
yo92Pmcg2HwQkp6jsBfz4IgJs76JjJgImLqx2BsRkpVOE0r4WhTcRpKjWLnaH2BmZrasiuHg/dYI
86xlfoVOTrw7vww2zuwRq+chHI+CCV/2tVH7irYbMYUfbALA8Ymkxig8uu6B6rvs/oliyFcfkR95
Jb05oZx0nzLJpbyxDNHjLO2oWwOXOEsdwQUBKXQ9wiImbDgAa0gvf4qv5yFkgyLPbox0HwQqrAY9
e4du7YgOfsKGCLDeWOWq4xGqEZXTjkeUiMmpmST73lDuPohcKltWxbBvZyEkYoINInPERMSqzMeo
Ox6FvRQLNNQmII/Ciwnif5RLZv8gUF1ogCRW5cR9nKJ6px8YqFwhjyKprkcsjwf0E6jsekopdpr6
QcNJBYyICVRShSlswcLCJ26LAoVCoaNAoVDoKFAoFAodBQqVT2VFpUAehT2OfMTi4VFYs1qFSQYB
eRRMKbIlvgz272XbY2AvhwzLAnkUcTsK5FE4IhYPj4Ih2IgTY+F4FPznvfjEJy6zLu2TgG1LDAjj
MPD9aLyOwlki+o9H4bScdBew95YQDagEPUtCOeTGniDOk3JXFYN5s4GgDxuSvKOwu4w+41HEuczc
SDlZuNIr4Nxm2e/JT5yFzRkD4oifnJ/WRLDsyIpKkSiPIpd9Q5kbUJF7dZmyiDwKe1GUO021ci5V
7ip+qBBjFD7NodA8ilxWshj7HQI3gwXkUcjsAjDSEVgaaCk6+op0uh5d8ij6XtZIj4xPuCCtCGvs
MiZvjCUyJiXIo8ChZtdkEaZSpnBJxGSSw5tjL46yuEnfnbKiUiTIo/DhBgjcAuCtjpNHIZbzEo9H
4ZUH3v0TK5l51odMEEQRt5BHgcpNFy7koTwVPuRRoJ9AZdJTSrHT1A9CHgVKfCGPomdbFCgUCh0F
CoVCR4FC9bxkkcJ7VPSIoKNAoVDYokChUOgoUChUChrAV0eovhJOqgghgo4C1fcegwgUXjcXpxIR
7HqgUKiOQkeBQqHQUaBQqO6FYxQoFKqjhjEJUH0mmWX5899wibZ+TGbx0hFtivrAdgLyu0wWjw/a
oKNA9ZufsHA3tu+HkG4DjPzuVYauLowDtNjhgzY4RoFCdfdQ7z6ILtsTsYhg1wOFCtmDSKayxX5d
iqQNdBQolFnr+hvE5hd77HqgUCk/nfModBQoFKpTgwIdBQql1xP0Ez7CCVeoPvQIxPzwnc/UgQgB
5ngehax3vzwSAx0FCoXqKOx6oFAodBQoFAodBQqFQkeBQvWc6nkMHwczUSiAGv1nOsTpHc71++hw
ac06iw8oHius8N3uEVE4hRuFClU9A53ud3w/c3C6Fr8V+227bffArgcK1aWmykWpCqUpaJdhrlIs
z2lPeeW/2vitMFOQypPGqe3R4kgbRiZhchRqM/RvqFekEaXdX5uQ1CsmJOnBRqkwY5xLwyjOKIdq
+n28NFmSlKO3tqF9K9TLUqXOWFGCmWKxZFlRLj7oEj49T7cfxyhQqLj1P4+0RlagsQ4vKsANpVbp
BuvQ0CPw8Gjzq79htsXl1hPbYXGlviIDHDz3RaVt/vml5gXalX9sQT1jc+Hp39tx9tJhgO3quYoe
Ofqw0gyY1u/jpeWnmou/CcdeBC96Bh4uNUtXM1achcOjraeWjW3ypfF3KrYUWl8cZsOn59nsR0eB
QsUwSFGjD+1PXID6AfjLNrQkKJ2AkyXrhBNV+L/bjWsfMEcCCvCrTSi86yXFAsC3qmMSwB8WoHyz
cujlWmPhYvXQvlPV8kGApnouwHz10An1kHYfLyvWDkH5BDzegnYBHjsJJ27krCg0H7zWHIVoXXde
+bt0Euj9rfDpeTb7cYwChYprjKI91d4EeMM7YfM8HKhCtWCdoFR+eWJsx+QFfZvW81mAv1x/Xjmy
F/YqFXW/smtGO5WqYP6pnwtmb0O7j78V167DxgXYUqwoclYsTrz9HQs79O2DapCKqfT+Vvj0L5v9
2KJAoeLS+NaFUaWWDZEhgGN1qGvVw3jfWFj5WcVs9M9OT0+3lEf64DXKxpx6zjFtl1Oz9gPafTyt
2HzykmJFYeJDmhUDNivOPb7LOPWYundWOWnLHoplPzoKFCpWrV9o0C5C8VfOKxXyB7BbadYfa9SN
KQSlRvWx3zG7Hm34RgXa7RfW2gA3w3Hlif7hNlTLbsE21XMNFdvGfTz0WxevpSMahes+oIRZhj0f
Vqyo1nfqR989Uz1gNkcKx6eU7kVzDxxvsuGrhzT70VGgUHFradubaI34+WxD6Wi8VmrKSkt//Mq/
1I9uI8XDv22cenGicO8ITIxU5QmAjxTfeBFg30Rx9euu/meiqJxraGbUuI+H9m3boVpx7ITy9/bi
2j6AkZUrh/Sjf32LNL5knFr+6CXFxvVm8Q3rbPhUuv0xCSdcoVChZZtPVZuOK6RErq3FMOEKHQUK
FVrSFjfkUGxFDagIrehWBLy4q3ugo0ChUDhGgUKh0FGgUCh0FCgUCh0FCoVCR4FCodBRoFAodBQo
FAqFjgKFQqGjQKFQ6ChQKBQ6ChQKhY4ChUKho0ChUOgoUCgUOgo31TvuQKFQvS6WR+H6QbN3f8K2
o9zAVEOh+kwcrt+NmPVD+45905hqKBR2PdojxvfRKnPG98nU76Kp++mO9kiBnsF92wyFQvWuhhi8
+K559YcUVkbKTfiktDz6YGt+1zTsOvv8vz68oe+nO8iPP7yt1IRHRlb+8c/XMQ1RqP5qUWgfNGue
hFNNpQFxAk5qHwiA09VDB839it6yA+pvAfj9exrXrmESolC9L24wc9r8KbaYH/qX/qPvUM461oT2
RPvQ9y5gGqJQ/ThGQb9PBuy3zPj9oH06ral+2+zOZUxCFKovxyhGPtH4zFATyq958LPQghfWhuh+
5T99/0+/+dmRsVUy2IbSP/6L//DQBqYhCtWPLYr55pH2RYAzr5XWzgB8ZNS2XzoI86vFtZMA224p
Hj6KSYhC9dcYBQqFQrmKmXBVixYCzr9CobBFgUKhULh6FIVCoaNAoVDoKFAoVB4dRQK4inq6t0tG
iPFA9YyjIKMA7ZLyx2hV3zM5cmTsIn+F68sRa+cf287ocLq1VaupS03ov0cqbfb4VT72X+UWUuQ3
OC6qSlvBTgyZLlBVErteUn2IFnN3/3KEu2wUYSCozB1F/SYZ2q/fr/wl36g9AKeWpQ9dvHoiTIA/
jPzCdFqR9vPvC+PsgX0+F3kci++d7criQCzh2NOlvnoG5q6iiQ17Xq7F3E27x7jNMwRbJqisHcXu
YwXY9iz9q/APu9U9P/9yvVqoyAAL5WLpaeWZOF6mf1eU0toeVZkUtapU1p1KWZKqGr9C2T1Rkqpm
nagU6Tl6GPWyRF/J6kyLekV62mHU3vm2EZ76VK6x958rSxM143qVjjGq8TO0cM0nuWIZY2dDY2e0
R4qj1OqnJenBRqk4Y9rRMNgapTnaqKpKxVvVh3ftwG2UxwH1ES00jdVB7S8XG92ky27l95A2f37z
IdNs1q4jRLlg88/o/oktfbta3I1lFpWxo2g9DnB5USvdLfVHos+z88oj9Y56q3yb8vfQCwAve6Fy
NcD24XaRzta6uFDW6uflkebIsvLU1J6Nm2dHVswejdQqX22GcfWnFuj6kO2LbWm7cqy08KTTquNF
Izy1dTDN3v+G0sKmeT09tl1uFe80w7W0viBZdo6Ptp5SQttebA0rd4UnF55+546zSzXTDv04QPE1
8CIJViqt537DuDkMnQWy2PzkTnp2S7pTj9QK6SZdWucAljVX0m4Xjb4WY9fwh+jRNg1roj1gbD/e
wjKLythRrF+rtCW0P3+k82j26oeeKIN8QPk9oTwOL1YvKMX6Lafg5NvpRdUTakcb1i5A/aAZ1ulq
/YDxd+kknGibYbTfUKWjHm8pqEyL8onqXcbjVOuoKz+FNy7awmPuXzpZnbeuV9QsgPxxM1xLF6sn
LTsLd89QdobB1Liremj/qWr5kBmOfhzgZ+vQ/jIM1xsnnjBDUu5aLsDbWuq96h/XKvqpwlo36dJu
mIm98ZXWiN69Y+yaryotufrGjxSf9FvPG9twbRvLLCoDsTMzC2oh1KgURfXJJS3QdnJbqR07b39g
v0mmMHAVUlP9Ua5TftqT67/anNbBFcaJLMhCD4OGbDEt9C1gaRjVGx9TqpAenraLuT9/vf7XbIsP
icNnUDt1dgaz06BsAM/WqO9oltag/gsbW+PnGfvpaTNt416mudHTRWoykTbSm7GLHq9NT640oPbc
TU8W9G3jOhQquxbFoDVQppMo1o4r/ywo/Y+rBj932Ti2APVBDVehPhnVLUXjcOEx93voZAs9jEEd
d6ExLZQtxzOy/uywPTzm/vz1tOIqf7XM/ZbarJ06O2PWfpKDrVFdG1ee9dXVhdF/Yz+tbd5LixR0
lS68HQMux5Uz/rpIx1OPbze28S0rKntHMfwD88+XaovFpn69AQt3SErXunDCXD62B16qVKW1PbCb
ttW3wx5J67g81aDledbZNi6UYU/BDKOxG3aqjRUgFeVJuhucfN7FkRkzPFBrN3N/ev2Meb1yrNQG
MmKGa+lO2G3ZWWpUpU3lZw9cU+LO0sPRjys6er1y21sbVXiIPW2tDQ+WAd6j3YtG6hr6Ijl6ugzv
Mf9UItB2IAWlXbBzFg4P0b/lVlvfhvIwlllUxo6i+H1rXLOo/lyQq0d2PbuoVN3l95svMRbLq0pv
eb1ZbNHH2xeku0+ru5f+ascXgOVXmDqzXWqeARjRwpBbJXre/B6VaXH6HsllztfSLXUjPGrX+9n7
y03pC4Pm9cqxixNH1ipmuJZeJ91j2bmNqOyMixpTg5Eejn5c0XWzJwC+VS0sL7KnyePFd14CuFe7
l6IfN0ef6iZdvmhRiUe3SROyPQnm16XB26F8Qt14akLfhiu+iGUWlfEYRf1/fUwfXmtvO1sNdn0t
i1XmD75rVVDLgt+9/uJv7O1wCmmt2LfnDi1UsdCisnUUQAxI5lZVDnh9+mNrY2sDg1/fK6Jl4e7e
eOC9foe3SlvDSwX79v1HylhmUVk7ChQKheo0RoFCoVDoKFAoFDoKFArVT44CZxWhUGKJ/QAQkOHW
5B3/VGwMjercg9quXbf8cGJV+aE6f/RBgJm/bdXl7yh7zhbIKmhH5pXdhfFbfqK/tFR2vlB8/qPQ
3jb47368PATwjZ8suXIUqpsjri8HVubc9ta07xNVh1ozfz0onVHCf+f3ixMeL0qpjfPW5ij7AgGF
QnXhKOpz3xva/NHlT06vrxyeu4/u2TU9/51tjfX5+Xnlr/mVv2sD/M3i0AOzA8rmxraVdXqCIoDG
59/5sdkBotVaenD0+AkYLZ25+WN/8AzAti9vuC563FzcdDVqdN5tr/Yhs/qHfnrfuQf+bOS/tmH8
9r8faXksknpg3zO7mFDOfern92Fmo1BxdD0oj2LtArxpy+RRUMnm4u1Coao0Ogqwqb1SlRn009jS
26C8xFTaxaOKHzhZrV76uFK3//SMOlnRYj2UbayHokZy0FkPlNwwWZKOVGGkAY0tg2ehGylV4YlD
cGodYONNcEHzNMhxQKFScxSUR6HoxKDJo6BP8Amr0b64Nt6Y1xkJUCfMtSqCpbxkNU4mlHOGdz3d
BqVvsadYLaorG0zWQ9nGemh9RfE9OldC27/8VHPfCpS316vrBs9CN/Kc+rNN6dFsVKGgezHkOKBQ
aTkKyqNQdEvd4lHUau9vVawzKteXqxojoVbb0bwEJulSO9egO9ZqV7ZPAjz/n14/Ul4AuPj3MKwu
sKCsh/8Bw/Wqg/VAHY3OldC0dgjedgAuDL6kUDB4Fpra2mjH1FcAKOVBn0qKHAcUKkk5eRRTqgMo
MtAF668xaJ2tqoyEaXa3BYKo0fYAs86hvmv/E/UrlRo9e64aivXQnlo/1JyGyUuze1nSgzE3ur39
kmYjchxQqJRbFCqPot08DSaPwqbq45fKuzRGgk0zM8o/jVngKLFSHapLR2FPQdlboH2PoKwHReNb
T/yF8nN++BaTZ2H4HrXbQ40cqkN7yGEKchxQqNjFvvUovfZBmHn0J3R54p9vqq0L68UB/atd+Ays
DU18eqRhHjB+v374aw/OfJ6+PmV2rn9meelPB9oFyowbVas6uf5SA26t31P+1oZ+Ij13fX3owa+u
w8jyEBlSb/vC2tDA0n/98ML8FPz0I2S1fFfhs9DSgy19qgGTH36eGln6+Np2aBl31P8bub/56VMb
D6k2rg00hrRtuGcU+x4oVCwtCsqjuGXvb9KhhpZLqwGGKQb3YkNnJJgDE/T8Q0cfrh0+eog/X/7Q
6JXrZ+qtk8rfJ99On+mnVNZDo7BiYz1IlPVw0WQ9FEZhaduOP1PaKF+p1hsGz0IT5ThcvlE1svzm
4hpyHFColMcoovAoUhdyHFCobB1FFB5F+kKOAwqVraNAoVCoTmMUKBQKhY4ChUKho0ChUOI4inq4
Y/Wg1/aY6mgKqndk51G0RwctHoXOobAt+r5/3Tu4/6Yes0gQyl/KLmv7v3HX1uY9A3IemtoaUiwz
DquAC+Ukg33BXKkZ/Qd/9CDA5EDbCkw7W40P/T0rrQ7BzF/f8UPuakMzhR+7zvnW72cjdNAj1aGW
d7zNvzTeByx88o4f/uODbnWa52gETJsO0vkeStg0HTeH3nnKjeLRHlnnEB6jDaweKLcWRf0mGbZ9
qlXaBvKN6kOITsjmJmWr2u8T3D71X+uKaXXXtO14JF0uN8tj5lbDYNtMT7ekO9jzdKP3vVb5e3XR
Fsj0tBYf5d+FwhhdAPeAdI3b3Q7vu+RuhnY//SYyvcnr1FfJ9dUzPvE2tfzXrY9tA/il0gPFW92C
3z2WQCb/UP137ip1Flqj1PzcmttZV/DT4fUygELZHYXKo3gb5UywPAr1WVOgpIjJUvFIVaVFcPwH
9VhtvFSYUY+BuspL29ZOptsaX4L+OVeRdPpE1Qi9qIVQpuHROleRnlZ+FsrF0tNQVhkWitbqUN/Q
VpApGnm1ZR5lXzSKxRL3bcK9ShgTRR+uVXV+Uwm0rJItAMptaJeVdoQeSu3gw1CbKBm2KRaNzHH3
01R4jEB1WL0J5WR4xltPFACd9wHtU/DUegCOhn6VbldND2aqQvkcOtfDSM8RqVEzTzHTlIat58oh
7VuK66fgPE1HUpSqk0ekBo1d6WnljIvqbNzxcX3bVgZQ6CgMaTwKFSUxxeEbtp9oS9uVp+FTrX0r
GkWC4T8sqsdg6+z0Ye2YJnUbwNil8SXoRu1rzYuUPjF8Tu+GbC+2CupXRl9Y0qoFKS3QyeJ31Fvl
2yjDYkqfT14fL5hP6QtD5kxL1eDx0dZTy/wT8Y1jzVN+Uf+iFvdtN6tV/kXwuQLUtrWeumxaPXBW
iV1LuhPg6q81L9zA3U/Xza3xVa25rnMy3OPNNbMo7wOqsJdyfzpyNPRPvBt2aWr+dFRJQZ3roafn
sLQwxeSYZjfA2aM1w5QZbRLdpk7xqJ9bXGt9aHFcSe/iWZreo/RbyhMbS8b2FCI8UK6OQuVR1Hes
XrB4FJresgPqbzEYEaoY/kNBPQanq4cOstfYtq1r23uhrDzb3nKqelov9ifhFB0PmFfDo0/3E9W7
lJ8nyiAfgP+xDus/0yrojlXJCvBiQ2sZ6+yLwt0z19oa1E+88kuGMzGpGcYfyr/SJa1zMfUc/ffx
e+DdEhRbM9daQxMnq5SRUf+4aTNzP0NlSuhQo9XoEG9TlPdBd21BAI6GJt4uJaXOK9boXA/dtref
qJ5hXIlmt3LmIXMBjj7z3bBOrpZvOl0tK5vlU9V7lVu3lex/mi6q0bZtZQDV33LyKKAx0TQ4Dzpo
glatY02DEWFQJLT/9GPGls6lYLa1/zPXgoqdMDgRwOImtB3UDuWv+s7bH9g/DdLClef0Cj9zs1Fb
lMPV9Us1i33Rnmgf+t6FmvYINuAZBx6pMoAM5mzld+Y1L6ihzt2s+ov6i9dKazSUgW0X2ChoxnKo
DGBSBsaOfEJbFqPHxzve5qBs00JpBOBoGLGjdjGJrFyscz349GRyZbbF54oenvPWWnpPrq5Cba49
s9dIf6M8oFAuPArlgQJ2HgUFRjRNRgQv/VgnWdce07ETdeOt3Wzd9v6OciaUn6sGP0eb2xIxBjPg
0BY79Pqf2TGJwsq5O5e5kdfG0KVvXuMyFmuEVX5YDeUGrV1THZq4Tw2lzHVgdEbGMRaVwYr87E/K
u3R7OsTbqPMq70NJ6vrt/JnuHA0zdrpd6r4pNX90rocjPetgY3vwGmpD/TBfBtT03qA9pOXKDcY2
1HGODcrVUQz/AKA0BVNDAC8dZk+SpoBUlK7JhWvpm8RjXJWQFtRjhttwVpcZdRTQurYwB1XFF0nX
wE7thNIeuKbEXtHYDdQHbBZOUCuGy9qIpNSGSW5cfh+7RrTUqEoc0ru+XQa5Oecd8/ofKf5n8mpZ
90LF68aUUGaqX9pgT3pPG8gIGDY71G4r3aN19cE7vMcv3tZecpresLgLdn6GO11S9szCYTWGcqut
bxux0+yardbVNFuFlyqdsFurVXjItE3arabn7Ez9g5bdhrtjmwZDU3DNN7hbr10Dd85C6y/VW1cm
9W34wTBWD5Sbo6A8im2Xiys/tfMo5leLa0q/XGNEwId3cMf2qMd08ce0GqB2iq1rz7xaeqvS+J5v
S3pBnG8eaV/khiGbEjVrZPn9tE6d2K8Fv+0PpZUXzLcetM/NepdtpHj4KBvIw19R/vnqq23GMIhP
kBt1WNbwG4p+PvsGgNHPv+5h7rXovRojg9o86tagoOzPJyfUodF1v3iDYbjO+yjuL7TPcad7cDS0
q3S7RlferzqSE+XGaZProafnxXaRJtrRh9X73WuyPdQGCWt7aa345go/7NuS/mwANl6v+c+Gvg0H
i1g9UG5jFGLyKGi3PQcKwMnoJBeOBowuhwigNh311tVGw74tMJMEla2jEJNHIY3kY+JPB05GJ7lz
NGB8KUQYxWgvNMeaMHipYN8WmUmCytZRoFAoVKcxChQKhUJHgUKh0FGgUChxHEWP8ijqaEEu8gmV
vaMg9H37ZA1gVF/wWGPnHRh6sU9wV2nXmds1dVfNdpw56iXnoamyVDYnDtWq+kmKeUX6fVPmSk33
05WokyPmriOVKXVRpxGlb4w6TTduulApjl00rqPvDSfL0run1PWslRnw4DQ0iu4rxGkY5UnjxurF
M9q9G/f7pJT512TJuHd5xrVOS37p2DGh/fIR6upUlfYRqTzpdtbFEhfyFg6M94ejoDwKOu0Peo5H
oWz/+8IKG6X6vbLTdN3OyTsunrv4ixPa2fvoVxCXv9p8ZBngo1Jr+G/hDHF93o4veRIsHiitmAQL
WuN0ggXZF4hg8VTzX2n3Lv6tW/B7CgkUCy2f5q5S85pc3yy6OsfH+Lmb6zdhQ6QvHAXlUcAMnUrR
gzyKvfPcEicaVy0+lDtRrBp2qnd6tlwtyPqE8LcdHVPXgJ5Utj9xCk5/Fqoa6qY8RQkW5n1rB29T
QpKM9KiPqLHUJZvTNgvKrYhGsDgu7dVSSo23mVJKy0niCBaH4E0b6r3nH6AYidKRRkNN2/aIRIkV
G39Pz5oYM7ZrevuGI1gslKk11WKBtkrqI0U3goUzHw9p09Y33gQXNumtpRKZUY2bK0sTyhnvVeMx
Pq5vF44hwaIvHIXKo3jdk2o7v/d4FNdwM5LpHHUtPgCbZ0dXWNNb9LKC0T4w1mkPqCiHqlJnv6y6
nNV1eFHBuq96/d8tGOlBFpuf3GlZaDkseW28oREs3vhlfZceb92CyyPNkWVbw2xQuzf1XRtnv1Dd
oabtnYUF6opa/wtNsvVLxrZ2lS09XvZC5Wq65Ktdv4Xa1vqKkgN3Xlh4gMljl3xc1lzdhkGwWKg0
f31hREmyG0oLqi0qweI/LBnbj+MX4/vCUVAexeSmWi96j0dxZJ3D4q3/yLLpdLXOISNqblOXj8sa
yuF2gGtVRzHbgnuKtvteVzXSo1yAtxkr9WtXtKwFWlAxCBZvvVbbYcZbT6kLUD/ofm+6ePZi9cK+
U2rafvyUSrDY/Gel6jfOGNtGy4VPD+UqxeiPrDcaa6pttK3w8Ub195g8dslH3b0d1NwkyNX6TfNq
WpVOVufplH+VYHGXsQ3XbmCF6lWxcN1BiisZWaUw3fuG9DxXybrju3bt+tIGtLcPH95QP0C+6x2g
/TdvHNO3NBCvcca89X/r2lcpF5zZgO9/EO7Tzn7VO9Tb6VfQQnmveqj+6bd/7yXzHx04f9/ifXT3
fRtf/3OjJO6aHxr7v5o06On5jfZHlef7sQefu7xa00jAWjCPnv3p3H3qHuWkpW3fK+gH1H9oXA2b
GFPV02uf/ix1aENWbJQm1ui3AM4qt//+Btw3TM346Ec2Bv67fl8m0np6/Kryc1rtvSg332yvmgHB
8Nnmz9X4/L8fdE+p6vDNG/PMh+Rh4WH93spzfdcZM+WH1BT8i/X/Arue37xnSN/Wr9Ht0j/xTq9S
kvg/PVj8k6//hWGbcv6QnmUe+aib/MKGejWT6cqlH941/+v/u3Lre4Y+MKRvW6UG1dMtCsqjuOkV
av+053gU9Wf5gTcaV5f4qKd/5jV0RNMYOJ2hAydt+tyEgbqaMJq11Q9PzBj3daYH/XHlvlQfv9SB
YAEXHuN2tF/G3JvR7Wq6qey85S9vN7a59DDvsqDSJfaunhs5bNp2O0ew8MlHmh9D9tRTrnk93TlQ
Ica23UBUjzoKyqNQB+d7kUexWOFeLtK48qyIGfPcqbUqTK3o3ZzGYSU5GhpForETdjWUpruWOB+4
7rzLffX0WGvDg64Ei+YhkNuqCynaj8+qibf+VGM7lxrcvRmNXQPkGKyraXKzEqS2zafHsUZdfWe5
B15KDa9Wz26Zto3tAaI6QhVy4ZOPQ9eojBI+h3bOQFvtEsqHpvRtJFj0iaOgPApmrM9ST/AoLt1S
t8XVYkVYdqoDpXKjePlLi9rYxnuXDgEQjSJxrlVsngO44ovqaT8+1nC5r54e8njxnW6vS4cpaO8r
auX9+ytsx4rvV1Pqr3Z8AZi3Hvy9Gd3bPlLdgrdqqTPyKX1bv0q3a3FCTUNYLP+fMsCpRnFilNom
Udvuah2hdlw6rN7PJx/Lby6u8S+TlRz6wiCsa18HuWtV34bvI8GiZ9WvPAorrqE196vxJE4cBIvm
qmN7K0z7PzrB4sF3rdq3269/BAkW/eAo+opHQSJ3qO8/Uo7HhGpzpZvLR9tbhRM7HNsTiyHCiMjP
HVsbGPz6Xvv21naccNUfjgKFQqE6jVGgUCgUOgoUCoWOAoVC9YGjwKEwFCoPjoKMQl2lNeg8CjAX
I9Y4pgHlMiyYnIK6C7NC1cwRD0ID92Ppqk7G1jpsewbuupNOOlDpG9D2ikGdBy7cj2//UOgoVB7F
npfTuZk6j8JLd5Rbj+02OQXl5zy+23f4t90JDdPcj6V9icXSzbz6Kl34pk4G+NycRwz28FMN961i
oweFjoIyGjYfon/ZeBR2PVGHm9dNTsGVxsylcltpa8BMQTIIDXdT1gMlT1DSgc6h0JsnEyWdWmEx
LegiE51N0S5R6gHHi1DVOCI1oNSmT3qdZ6GEAPVKsVyn7RypYZxDZXEuVN6Cdr7FidjdUOxuqJMp
/kDzB7UJ6UijcSvDeljnWQ97i8exxKD63lFQHsX6erHStvMoXB7HFA2hcwo2WsWSuk6i8CK4tgi1
bc2nLmuPceUpPXAWtsut4p1gcCh0KftVnT2q1MfhQrs4rJ6/fbElKedOlLet2ngRqq740OI4/Tzq
NZLJsxg6C0Rqla8G+CVpbMI4h8rgXHzsBXVLO9/iRDSnaM9DpW9sNDXK3ubCF6o7HmFYD20b6+Fn
b8QSg+p7R0F5FOtPtpYmOB6FGzazvqPxhMkpaFdal9U1FY/fA80iSK2Za61liCer0CyA/HGTQ2Ht
p5qvUi7M20/BybdrtbcAdeXc9ZMX1tx4Eaer5YMw/O9g/ZzJszhRhdJJOKHU87eeOt80zlHD0jkX
b1BvpZ9vcSI2fqT4iS2VBPHWkeYl6lw6sh4ab8USg+pLsTMzjfm89Mt02tfpatP6agDrD73DX11d
Y87TfuovXiutQXuiNbjtAnMR9TKzLeOH2c/9SE31L/1c9R7tqfVDTfMk7UL6nzRz8FxVOZ8JgRrA
naMf0nfTi/TzlVNm2obJlcoFY7WDdn/jP3qwNj21sgq1ufXLBX078kf7UKgealEM6kN1Az5kAZPv
sOnkFFSHKJSusPKz8g3sJbMagMLgULjomMWm0M9VN135F4rWbm5WGZ6FevmAsUqbuS/Puaib2AXN
Hw5Y9A2nONbDsMluwLFMFDoKldFQakN7zc6jsKs0CTMFk1Nw6xRMvkdrV1yndBtKM9UvPc2d3QYy
AgaHwrXm74Hda2rNfo927vCeqZKdF8Gc3iQszwIKZRVFXdzdlrj7cpwL/XyLEzFk0TdKUzDFXcqz
Hiom62EPrqNGoaOgjIbRbcUJ2c6jsA9WzK8UX3fG5BTctXxk7S51/8+PvUEJ4fPFh7nXohcnjqxV
wOBQuKneLLbqKo/hXu3cxdXLFTsvwlLjwCmWZwFntktNxRy58S5u4STPudDPtzgRFn8Cnlours5z
t7irfaT6u9DWWQ/j+rb+FgSF6usxCjF5FE7NfPCJGEKpv/iyL5GiurZq346LRIFC5dlRiMmjcCom
QgVpL3seo2yHynn79uj5MpYYFDoKFAqF6jRGgUKhUOgoUCgUOgoUCpVHR1FP4Lp6jPfJLIIoVJ4d
BRkF+LRUmjF4FDVN9Fd696TJcyjT+VRPl8Hc7yrl5D8OZYoeenXU97o/drnmj12CsTga1Eq60M3Y
M6rj/2teFArtmFSaMhLgfvrtoMkRp71XRYrgFkyWpXdPaVyPGY+TL/IojC0cdEaJ4igoj2LizoWn
bjF4FOrERTpne3q6eb2Flt/30TrU792nnrBwvfc7RvhhlIf06hnf634Y+j5KDBYKDELnDKmbB6a9
L2qWLxsJsO+1yp5VFwz+vkgRXIflrzYfUdLto1Jr+G89TnuMnxu7fhO2XlCCOArKo2gXqofW3HgU
b2M+nDfzAyg/pz8e37al/FMslGfMZ2bN+qOm8iJ0rkRVKpaVh3m9IlXmzLOU4xr/wUBO7Jaq9LrJ
kqSzKAw2hMazoMfqI0XKlDCvUfdVpLJ3VarOM9ZXpWu45/x4mV49MmdwMQzJ5pdO90pPw4RUcI/g
hAQzlUJJeeLPFIuUxGFwMPQITkiSFmt9XjvlYKwdgpOKRZ84Bac/qxlBpBKZkWiE5srShHLde9XZ
YOPj+nbh2G4srCgxHAXlUbTbxVvdeBT1CWaZWOEgXGHMaiQlgOVKu36Ly1OZrqMYOmtwJVYqrfJv
AFxdakpMo3rrLOU/bC+e02dbt86p1y0/1VRZFANnDRaExrOgx8hii36Uz7xG3Sc1KZPCS3vYeH6Z
/+rNx16Aq7/WvHCDEuKJtmR+97NOrGvkN44z39vjIwgL8JqL7coqwOGR1lPLFgdD1+YC5WOQ0sKT
2rbKwQB16d1mFar697/rC3Lr1xcod+OG0gL1ahv0S8Xji0vGdrGJhRUlhqOgPIqDm6273s/xKLQu
+47mZaapX4H1H+pd+V9RCvxH1huNNboFzk7/iarBlRiuV088obiiE3CSqamnVf5D86QxF7StjSAY
LIqTVYMFYfEsygU4VGavUaQzKfhhBs0a5ad49yVmz7Vt8wz684aqEfZbdkD9LVaMmZUpT1z/5apH
BE9VoaG0SRRjf/+exrVrFgfDjCDlY5RPVLX1MCoHQ9FxWQN63K67omr5xnmVu1E6WZ2n0+mVzHi6
JRvb8KMNLKyo7GTnURTPVVnOhAZ5MJgN+m9tWpo52NKJD1OXmjD3a+swfZA92yRC0A2dK1H/hY2t
8fM2TATHf6CB69wIhkWhH7NQFTpTwrpGD0fjaZhGWkdmbqFrNCxehdS0ncggM46xx8y/xuCA+l1N
9wjO3bKxvl+xeaJ96HsXOkVQS9mp3/0TzQ7LFu7MmdetQO26j8/sRRQGSrQWBeVRDG3z51HoLqVm
ri6lCyL2rp4bOcx1VLizda5EdXVh9N+Y9Aj+rNstdkSdvYY5ZvEsdKbE7Sxvgobq+ar3UOVhb+vA
Cpv+uLbwG8OXnr3GO4hXDRRpe6uwcu7OZZaDUefSVm/HDKiMveZd2p/OhB5UL389XeH+J5WasQ2R
P5WKQsXsKCiPojgFk4VOPAoYXjeBNbQnX65Wz25pnXZa6xp1vZkyq9UNnStxa7UKDynV6QcqPWK2
Wt9pBTi2G/Rrhveo1zEsCp0FofMslGM6U0K5Zqd5H51J4aH6H7GrPsuOyOlhS1NAKm6Xb6/DYnPO
iODsTP2D+qjunNabKJyggxKlmaq0aXIwZmbYCBZ3g/4emXIwGuQ0NaixE3Y5PtXeUKI1A+2fqR2S
Q1P6NvxgCAsrSgxHQXkU8x8orpxx51Ewvfzh/QV9W1pTevKnGsWJUfOkxYkr9WpZ0HbqXIlvNQor
iwBnXiutKXcYXX4/U/TvuuOIfs0X19XrGBbFve0j9BMcOs/iI6Mgj0uUKXFv68iQeZ8z24s0VG5w
gpHcYJ7uV3zRHi8atmLr/GrRbcwSHv6K8s9XnzU2jz5s2KYzLZ5e3kHTcdstxcNHTQ7GpcM7vsCM
VNwjDVrXkL2/SU081yo2z9lvJjelLwzCuubM7vodfRu+L2FhRYkxRiEEj6L+4m/sdewkzdX47pAx
VaITB0PRg+9atW+3X/8IojBQYjgKMXgUjQfey++gLIgTO+K7wf1HsqVK+HEwaE9rbWDw63vt21vb
ccIVShRHgUKhUJ3GKFAoFAodBQqFQkeBQqHQUaBQKCEcBRlVJyEUDR6FMSWBchMW9HNmKkfG6Dwq
fqZCTb1Aoz8Uywtud+I4Ec79mhrSp93tnCpLY3XH5VXN4AJA3QMuUT/iuGOtfUT9LY3gQC4KFd5R
UB7F9PT0P5UMHoWBbLij3HpMX+U8+cGLH7pIJvQ5ikwNnwPjipZ0R2Rzxkfe6e4nLn1q4elfILbb
UnaFYuB3RwD2vNwdLrF7zLmv8DydDjkzsIiMBxQqvKOgPAqAucZpO4/iiTrcrC8nXXu2XC3Im+qj
XecvqBp5tXX64lH6b3kK2mVoWOcslCtaxdT5FLWJkg6UGB/X2wq1g7/szodYrbytundJozzoXAtF
16jXt5unADYfYlsoNXrtEUqx2FTnUE5sGduqnqWrUG/7EjIeUKgIjoLyKABuLlWdPIr6uDFn8xR9
JGsLsHX+gqoLQ+bEwfqEOv14dR1eVIDxUfOcl71Q0YgROp8CNs+OqtisiY0lozlCWwxufIh1OrO6
oAWkcy2oMeqCiEnqLtbXixVumfn24Q+pq6+oLRPtAWNb1anSHNSbY/A4Mh5QqNCOgvIooN6iddLg
Uegd//qOhvEVP2Yisc5f0HRRX01Rq12pfbJztgX3FKFw94xxzsXqBa0qG6yJ0yp/AZ6mHw5lUA9u
fIgt5rY61wJ0dkV9jfqu9SdbSxNsxN4yT2eX1in9gfzW88a2HgfpEhyX9sK1yHhAoQLJzqOAB39f
fW5r9AMLy1BdXavRJ740Q2cXtwsqM0LlL6i7la3q+iUdv6A3LHY0b33CYDT8/+y9D3Rc1X3v+5NG
59/MSJo5mgEEgWvZatZ61/etdRcOAv9R0owx4AeX0KyQS1nJq+2XJeqWNH2rty249zZO2xcwf/ri
EqA4NE4C6SWljxWIqY0tTxJGLkU8aPNSWC3IkiPHko2kM/o7Z2bOjPT2v3POPvNHkmVjbPL7gjVn
77P//M6Z2b+zzz57fw6AhGmQWBM0R7/DynRRDzX5ENosuyvqonsF1wIEy8Esur0a32byj3MtEnM2
pF6/4ZDici54guRcbuv/O4aMBxRqBT0KyqOAL7MmWEU/sOY5Zjd/E+3s384dC+MvuIOI1p8Hedzm
Q7GMx2hgYxQuMUJiTbA7kfB1lVZV8SEeuoz8SX5S+CzGtWB10o6K94Zxz2aL/yEfz9FVsHNvtblh
obEF+ydjyHhAoVbiKCiPAsoMNh3kUegJyIgximTeJNdjvuJa8BdcrZ8LFv21a0lb1G0vTSd8nI9B
SqwJpmw4AcHnGVV8iN/JZcCZ5Yu5BNcCOLsCjE8xWxxw+C2O4EBoHbCqDzazhejZoiPCrp6gqE94
uwl/ACjU2ToKyqOALzLuQZBHMTSn3iJgD+NZW51ROble8BdcdenBot87RvxCc9xLM2nk+CiBxJoQ
PYBKeksVH0Lp/YEa1Xh2wbUAzq6ABQbzjDarMb5bcCCGSlrjNjAGWNyRmAi7+kwDLfdfVfwBoFBn
O0ZxUfAozkY12RW+4sW5RcPIeEChVuAoLg4exdmoil3ha0FfaJpS6odpFDIeUKgVOAoUCoVaaowC
hUKh0FGgUCh0FCgU6uJxFNbZ7bOWm/cjJgtNQX10FJKJ1PGmovOVf1HtUDTKZjakOpiGgln2luoX
91dsX8rLQbZIlB/+q0De1FDdgqp3WW9IpqSmbJ6ImHhKPSnP3xJG//6f7AdINDh+YTw1K4R+jmi5
EGSe2/FOILerjPJezRVjoj5RydhRUknmeTYR3AwV6x+3t5XYQc8vjD6+450f76/VprNvLnJWljxt
tTXX75ZN/ibnQzsHa739wImU5JLFbwCFqnQUVv/PQpGHvhVrLM1t7t9DIoaGhjrSQ5U/y08u8jvl
+/wEQyxqqE7ejvolVe/aPfnvvikdQ//4LZaI2FeOvjUgpRNG/9mN1EdMhfzCeOohWgj9HHusqQT/
M/v/Rf+yluP7/s6/q20Xr09UMvc8qeTvJmkl1oO/3FP/uL3DmX935vF0CZ5Sj0WeqbXQZN/6f+xY
yg90nK2jiLIM/f9rhH42qnPvFmtVnZx35JLFbwCFqrz1oDyKhU0wPl/JoxBcCM6RSNH/ejVtv62r
GW9fqlVXMmwfcNIVC/PENJzQNZG3P6xRLoUTFTAKUoLKSzBoebTNhbVeYFwtvReMfnDYlM92/low
scS0kn8hcS+4ukgZMXWRV+2YQ/MAeQMGmZ8wHErPyCiilNSmZygvw7VN8DGk+riUl+JgNrFK1mhm
/eP2Dc+Pw50LbLX+EVJv4DzW5GekRP+G2SVQG5AMG5bH5XDPZ0SzUxKNQ5xTWrb4Vrr5zNnSIIyV
ya64qpmJHs2mR6f3khQTbJ5qa6sIV/wGUOgoXFEeRWMSnMZKHoXgQnCOBGNGHBrt3dk+MkV+Xm2T
nBmxMJLezPdxsTCAGzV7pCDypn5SmIhTXsRpcSVvU4sKo06cmuLNIq6PHiIfO6yicSuoN0GS/YKd
EmPsiQoq+RcS90Ioe0cLJdrU14v82JtvZE3+MnhWgVRz8ciMZ3XDCDm6onY/uHwMqT6hG4utOX4V
Lp5e5Lh5hNAArdeELvq2Vuk81uZniDeuu3ZxFX4ZjXtcDnE+m7TRpPSNcbsBRo6mXFMyfBLdvAkK
XV5vnZ7MFx+cbCXnWx2h5zv6EnA2iAgncWktqqajoDyK6FQqEvV5FFyCC+FyJIh2md0bBk2jm+xT
ODPihNm9Sc5TEfbzuqyJQfOE+Nkfh0E6HjDEyqNX9wGTvuv7oAHZjfBvJSgxPk3pUHGw0y+wgn8h
cS9cHfzEj1xn4r2O1N0gf7Vpjt9Jvk7/vrwb7tVALWbW+kMTx00okKN7zLNZqs+Vsc7glTj2Esft
aQsxnEYtBM/jIvyMCrvImRrTPS6HsO2eAXNYciXcbpKyu9vrY/EP17qsadxwwjRI0Bg0HyBVO2sF
G4SHK34DqF9tVfIo9BklMZv3SQ2cEgGMC+FzJATzgW3yfW7IJT74Yf6/lBcYayLAhxCgChFB7aDc
iVXb9m1IgzZ6xWnTazDgmRXkX0hsDLeYFtj4fdOlZYBkHtvM3HSKldp/I/MX1pV5PU9LaWgelw8B
PDBGXwWhQ1TS802+LEYcT/3j9oYCCtP8QKRjXpSfwY+O2iWdZJJZcDmC51P6VvqKwW9FlFddNT/f
iVxOsEHE+ed8EhSqskdBeRQLCowvVJIaBBeigiMR2LeU/LyCNeHzIfqsiud3IQvoT/Sqxmdpd1uL
q95dhmxVkH8RZGNQ2aHpf1oNtZG79I7deIaVch3v15ih2B5WihG4genzwRg1O+LxM48YHcKeJY7b
bfOFE/xUW9uCKRfjZ/h2sbgk+34El6PqfFq+3TWHrx2wNgd/A+x8l+kdEmOD8LBLD0GhoJpHIcYo
gjwKwYUQHIljgSahjbrMCKjaxwfi2Cign9dlTayGVTyB3gmrAyvU7TVAfcC8MkCtaDL4iKTWT8Fa
kgL8C4l7IZpLWxayhf76R279CfE/iWuywgup17YwwsaPAni833MgHvH4GFVyHHJ7VGIX3qbOxY7b
j42foBWqHbDqqUDyRfkZwq4+k6E2IAcf1zwuh3s+17Dz2Zexvu7b7bo7uWsQSsLqVwNV51fD/X1Q
/A6rOpwQYaR1oOo4CsqjmJ5VW6areBScCyE4Eg8F3iw+1OkyI6BqH28B7KbYz0tZE6SGIUcTP8Sh
Qo8zERiGLGjUrMjsfbRNDWzgxTd/T3tiWH6xR4B/IXEvuJ55hfw5/OkKY1LS6z+ytgWzXZ8T4ff7
PgMQ/cEtz0zL6R+I9eTDHh+jukNB2Z2HGKvzxdJixw2u4Vt4heoGxTkdSF6Hn8FzCbuic/cxRzJg
2Cc8Loc4nxOOSk/a0WdYfcJut0Mi267n1c+Hg8O+Re3pBihzbJllizBsQloHquYYxcXJo6C37ZeA
lmBjLEe1+BnR2bMoIJVeadWmbVeGLxEmCerCO4qLk0ehRS6NGciLsDGWozr8jNapsyhjhazglgI0
TiuV4UuFSYK68I4ChUKhlhqjQKFQKHQUKBQKHQUKhbrUHAUyEFCoj6ijiEfB0rWoBVHxYCwlzztY
jvy0f1ojnhbWw57D2UaPkQGI0uWimehiZaV4Ns1wRP6wWPtkkmwWm0rh9GhGYkm7LA3kI9lb+9lf
pqeldgHUBpbF1rV7idl7qemJyGKm1y1LHElk1Dth5oJ7MKOGamSWPBhHDxxMFB9koi6co7BuyMLV
TxYOroLs9aJDkE7XnQO9hN6pFUkKW99KPEUibu07vCUB2ZtJ5C1LPoYj2Ua1Fr7xJYVPNrByw9B/
1Qbm39YV1KXnWnQGl5yvz9Xs82xeP13Xhgid0dEXP1J47sYkrKem5yYXq3HzF6cXO6QHQzu8M58r
gfMxdjCPakX1+SUP5vIgKsL7vlCoD95RUB5F6TPQ7VSxCDjXAJIGbZCcEwEpk3EQbE0xMj4qgSbS
NE6esCIqJyWo0gVv+1HS4scOGNB9IC/zHDJhRY97PIdgHnrJHRQTtLuG+Hxkyn/o5tOqy3dShoZ7
JU+5rAWNsxY0gzeiMntHaayFkhviKehS36Lhs+FQWHRN9s3hbhiP/HeZd8E5HTQfNdoyNP7IObXp
q7ysKCtLcCOkQzrhTSVdYytwO58I+c1BGNoXOJheciCmzP4gmthN/yI7AvVhOArKo1gwwSrXYBFQ
rgFxCnNxlxMBUBrVriE/VsOxtsgpZyKFyCxjIMQni69Q8oR6Wp6hTdc9a9eSjZaizHPYMuGEKaCN
8xwq8tC25Fq6mjcoyn+YFS5AEBakvhFlLYwy1oJWMK7hGX6Tdj5K03C/MkrznbmDxp4Fh4J4lU3k
qOkk6zN/JPMuOKcDYH4kSj6ueWKUG+OVlS2q93vcCPmQvMUUBXI79RLvncybYAYWrVBmhTnPzn+T
4qg8D7IjUB+eo6A8CsW2rt7kswjcMQrONSgOKnmXE0GuauZxcnl7uGTbARBEfhwszjwwFHbNLxyv
muO3iXYXumjBHs8hb4BFS+U8h2AeOj5QnOYbPSXeoCj/QdxM0NqC7yX3WQv6cRhgF2Fr/t+Jn7CH
AR4bZGXbd9PoZXMoXG2k5iqUJeHxLlzmxAmTHoHzGVPycbysbFVZ5EhU56QbohQK6WAWAjXuMrvX
D7Lzf88gHL+HHQyyI1AXVpU8iuQnjj725aI7G1gGGXhcA8GJEFSE/l8vQXqTlMJJlD7pkycyDivK
J0+wvyolTFhXFCWeQ/+WcmmDx1MI5CH/23G6koJSKK4X61G0gleiGrC3ApfBuQqpdHKO4hZKM4pX
NstydhwK8nfz89T0O48K3gXzWT5zoobpNctih0RsESmls02Pyz+26oPRCgF2ROBgUKgL0aOgPIqx
g8XbGyp5FK74InLBiQCHEQu6cqcjHG8gbsBbYfwlkTydThPfsy3Im8iQm+0CHR94S5V5Dp9qUCXY
W0UeMAyxDtR6ze2v+/spvyIEVdGuyZyrwBhzswfavLJ5wrPiUNh9AP9El5N33u7yLtgRB5gTjZV4
jTpMC+OA76MbLHnTP/k1Dob3QKrYEQ34U0ZdKEdBeRR6wvpflEoehdflWE05t4ITAffDGtL9N0xz
ZMHjINAbmCM25a70OZB3YD+59WhZ45InWGPbTK5/yUczYN+myzyHctOAVCfJE7yfz7rhyTB/eCjx
H0KrIRkSTshaVWGyIR53lFiKGx0HWlZD/Bhp7Hys4yw4FGZrFCD8uSQk5n5H5l0EmRN24HCJ9DpM
ixvnbfnMu9lXQQePP2ZbFQtx8p2wht3m+ewIlbMjPo7sCNQFcxSUR3Hks+2lYZ9HEZxH8V4hesTj
RMAt2m5yr3/YVmNRj4NANPW99hfIx8NRyLZqO6cBHij2hPw7869MkZvt8V039ZhHxmWeQ+9cu9Qs
du3oqZgaMJwXl9fpLWxD4j8Yn1fzfERjejOrW87WpuYZS/JuTrWIPAEPOD102kKJPQVZNoeCmD4X
pV2uL85od/UqMu/CZ06w5lvUgzZM+GUFH5dO/aHbY1Bv9SJPF9UCJ1VMxq6oOAdWQS2yLOUv8LAN
Jzg7oojsCNQFG6M4Ox7FyuEH50XnxH+IF3L9n7yIcAvWlTPKijOb+RyyI1AX0FGcHY9CK3y4lq+Y
/xB1FpSB9uiYcRF9DXFndmUZkR2BuvCOAoVCoZYao0ChUCh0FCgUCh0FCoVCR4FCoT4sheSx/3hT
EZwInaAw+viOd368f28/m/qT6qA61cSmJPW0slDHkLvn1OyST/bM+UjdRySpoaoo+4lD1htuFdUi
FsqZolEbv0YU6sL1KCiPwrmdURF+Td+nbnWZDRRJkU4XQ7RBZk7ykJhEQTamblvyEf7c5PRZmGTF
14Pxen0OxuWhQBBZDCjUBXUUlEfR/Bq/ag/CkZLLbBB6ia593PRPlSUY/zzH+BFRB8JJyFDmk95P
EUymphq8R7LxVsqZ8PgUnM8AHnXCCquGBZFRsNksyLe0LrjC66VwtkQPZ0tQ9gJMsFmIyGJAoT4c
R0F5FDOC2WRC14LLbBC6VregXz9e3QPYSPkRxaY2iMxaN9H86k1wmQZz4aLxWdbtoGCG0IjHp+B8
BqK2Fxl1Iq4VjWvA6LTM92jsHQcAykVVF8QYxpZ4kLElOHsBWQwo1IfpKBiPgm9SvMKCy2xwRxr0
t2Baq32fUTgOgwUYC13NmE9nSuD8GzRZ5sBBL8WA6fEpOJ+B6K5r2YxCzowYb7haYW8uvZuY4YSL
M2K9qM+W4OwFZDGgUBdclTyKCsSDizlgkclPHAyHx0UoRXsKAe4CSZuYPs3uJdoLeh6sj5UXWsek
BIJP4YMZ6CxwKfPUMbZ6w/OY7/UAAFrsSURBVK0zgJig/6h9MouBh127USjUBelRNFryprWtkocw
9tPMwrgb8AcbzWOk4XNSQjHECA1mnhJ0zdxo9Dfk/IJP0eeDGXiuYxzBMKZscWPr2MrYC9UsBnzE
i0J9wJIfj+o37yd/2VPJ8N7Ck8ca4FsgWjR/VNn8N2HbD4kNcy5iQ+Sb9lOhgtM08pBNn0nE103b
sNXabbxRFsloylIptP9wCSKzoXiIdQIif5V/8sohMHYppKJEwy8fZplJELZO5RINBbcK8a+0L//H
z5dD+14kgXw4luNhuO1vsUeBQl24HgXlUbibGxTntMds8MYZGgcqsqdSqdlJ0gOYKPQ4E/BE1Dz8
BI0e7CMJ37CVuQDOXvApBJ+BaMjRKHBluE0rDEP+FZODWn54Ock722NPVNqaZeyF8u2822GLMGxC
FgMKdQHHKHwehdCHw2xYjDRh2nZlGFkMKNQFdRQ+j0LoQ2I2mIW5mvGcvVAZRhYDCnVhHQUKhUIt
NUaBQqFQ6ChQKBQ6ChQKhY4ChUJdFI4iHgW67JPK6iF/9rrPHRNhbaF6vmRq8aJt7cma8fRVIWqm
Voa9YAXeIxIUsUzeFcWHoijUh+EoJB5F/1V0apXgUYAzOzH6xtVPnWXRrZGdtXdQiMXm/VXRyKFA
oS4FRyHxKJ5m/QqXRxELG2bXj/8AIGlodPmoE1E4UcIYBSccTkCCUSgcsHTSj1AM1l1IbfrPkGo1
oD+sMQqFm4fJOHoPcihQqEvSUUg8ii/xSUyCR1E6Q73GLNkbKUySj7YBR6PvFwXlP8JlTVNz1uyP
SeDeJGnr0Go4FlvcxSkUpyD1k8IEpVBMijxc3ZuQQ4FCXZKOQuJRiDnUgkcx717n8+NAwRB3tYN1
Fw2rReJdlNwzGk3/5yW4Q4GHS7ad94ocMMHpAoP0T+5SRB5fyKFAoS4RyatHG2nzc5eGso89P2er
P1W2qtPaA47ZdGN5CChf90dlkiQXev+1393T98WTe8j+mTNvNk7Dn+1XH/npt0UJHb8N8CmSeLjs
5vEqIH8/9duwJ1SGltxPv0Vjfv510qPIQaiBp/pt8W8IGh6AUMfQ35T/AjoeLd/xLRGGPY3z+P2h
UBe8R9FYNTooIpouJ3+c+wBaYZz2/ylYgmO1m1b9kwm3NrLRAvNvYyrpi+RORzbLZRzj+Ak/D1Om
DzkUKNQl6Sia3q7c28lXcBtzCXCanyc3J0dsOs6gJSHOF4ofLKjQ75yy2biCci3peBimObIgl6H0
g0m6Ldqom4f5ic1TZI8BnQokIr8sslFOlaTamoSEXmlFfjXc3wfF77AbknBChOHtJvz6UKgL7ygk
HoU7asF5FGO9c9rv6lmAqe+1v0DCQzk1zyG7azcOwKcj5hE2rnC8k0QettVYVC5j+NPa3dMkT6eb
h06k2HzUQA4FCnXJ6Bx5FInZ/HkzBTkUKNSl4ChWwKNQp84jsQI5FCjUpeAoUCgUaqkxChQKhUJH
gUKh0FGgUKhfLUdhnWU8CoW6YI7C51FkjB5j1OVRpLgWLWfRvaNhtWWi5p56zIqr6pR01ZIH9Gp0
UaiF1ROEWtj4E0Chzs5RSDyKLdY+bbXLo6CIiPqYiKWV2DFxeuI/xGrtqsesWF+nqPVLdkUeyELn
f6pv7ZqWQHA4jn0UFOrsHIXEo8gbMFjyeBRuI2T8CEjZKiVLWGEt3E9CGRaCuK5kKHVCjdJXB/sc
ClrYa4apZNkKLt2Bfh1MtYJZQcqK9EvMihT5L1g+CZG6abzLtzBU0hsYNVS9l9anC2YWPYb573r9
nF5N22+zfU6kJ076EvNP0/jYggibKkItUKilJa8eDR3cD7bjvlj0L7YOwOSP5HePPtg81/JIETom
T33TKMDj2mx0Pwk9dOpxvQAdp07+b5vLEFfmwmRfx/u/2PM/f/zX04/yCVx0cWmIrQj7/Xfzz4cK
5XBu5nm6SHyoIw0df7xvz+Mk7f4GiL/3ULNeEPHB8h9sniV103hRbqs62VqCd95qbP5uGTpGT25N
MU8U0nMQKjdoOYbD6ph7cet/jQ//j+fmIR46sHv1EIS0XMdQzHHccO938cWlKNRZ9SgkHgVR8nWP
RyHE+RGkv24OktbsDMBxHjpOORMnTMqiKRwHuk/iUNDruj/V+s8dKFUyKz7jMyvaJWZFsHy3bnDT
FgcVUsRBA7IbqWcxu7v5MbwLUH6lGBE3OrvM7g2DpkH23TVEZ3JaZbI//oWTbhjWop9AoZaWPDNT
4d1+fnvff+M0MDINeJH0D4mo/tAK7IP8kyLpmGEfy97zJbqGw6E+yGov6Hno//USpDeJcqW09ONY
QYoPlk/so/EiLTPTWrVt34a0W7t3DK7hbjz5R8ogH4k5G1Kv33BIEWFWNgqFOosehcyjsK47AZVP
IwU/gsRa2wIhP0mfHxIcCqKnbiJ/EmwU0VRal8usCJZPQ42BtKyeqxqfnQkej6i+oepIWTnP0RWn
c2+1eeXiWCYKdZZjFPrN+93hiMTDZ+j9wrdAHqMwdik0ouOPCk+t/0cwbtrPQvc07GsssATkX+Sb
9lMhHjL6vmUCo9Ulcy12ck5jNxuRa8/kwWjZndVc2pWUNtKSizeyLsHI2J5g+aJuGs/TGo/NREoQ
Cr/38Ooht3ZxDLodcuYbXLNdy/YWnhwsfzdik0C+wQ7xMOyO4r0HCnVWPQqJRzHb9Tk6FUHwKIQ4
P4I4l57SLhK6WcvTkKkW/TkSE4UeR4QEh4JoPGurMz/i1F7GrBisxayIypyLh9oryh9uU2mIxvNy
3ytEjwBMzt4XXGtOjyHarMWqVpYOlbTGbWAMsMCRmAjD5S/ibwCFOqsximXyKFLp+qHzr7Msv+oY
JMWLc5Xh/u5RhFqgUGflKJbJo1CL9UPnX2dbfuUxuFrQF5qmlMrw3h4DfwMo1Nk5ChQKhVpqjAKF
QqHQUaBQKHQUKBTqknYU1oUqzLr0DgeFugQkT7iCeFMRnAidJJWE7e/Ec3v7Oa4hNUknS6WGINXR
seWdWI5uUt37HomPN5S8+Joiif/qrF4TKko3c7WfX+xdpLBgRamh6FTNh6V2JFJz5rY4DvJBNXZ0
P0Dm+WKVdXP9KzmcUDHzXKM2/Cg4O/9VrXeyrOybIj1THftRqA+xRyHxKD6h7dNnXR4FQN6dvphO
79P9yQjv2BZY9noW/6B+Xf1a1q/AMitXxyFsgOVXVIc30To1XTs/Pz4B4MjeQmJuqfFSgHdWdDjD
8PXDRbqsPb6uoNYD5iAvA3XROwqJR3EwC1mJRxGVqDPZsnRl7gRD/OTN7FFy+VVUPcGuou4fsUH+
i2mQCSt6nKRSWSonwkgTIhXZr9mMO9ErrLEVlzMhOBUkpGRYYUlD00yWx+VMWBFKqZB5FVHVBJc3
YYyCs9Wtl2IwbhV5WblWRA1bNY5PUUzSyVJqH06rDgld7aF1aKph+3wOcTitLp9DTOhaQww+2E0p
H1C+E8b5+5WRl4G6BB1F8WWAmUn3CtiiAZy5gwfGdnrzF62Y1BmOl+FydyJGLEJ++M3FIzM1rtNA
p1eOwk0TTph0uTdHikdmAdrUotLmJ5ofnWyl/JvRQzxcSNK/I0dJ62lSHJW+aHRhJL2ZFTYTKUyS
EuDvR6Gt6UHayOOThcdXsX2pnxQmiE1tTadpj+RlduOQ+49w2TG3Xt+etgFHa6N5i6/Eax3fZL7V
HqpzOKERmD1SXE+6V3PhovFZgGv0giZR9pit5BhPixntxdPsozlEHIUJivBGh0Z7d7aPTKXAPQ6H
HmfMaXDDLxfxN4q6yByFzKOw7surEo9il7j5SKXuK/qvGoaxIl89TrGa1y7QaZSZtXT5dgqqoZWD
JtgGWBsBvrzbXpv32RVCJ0xjE7n2D5i7eJiSIwRn4p5BOH4PuMwLeis0DjQxXGu6XAlDge28Tbls
i0HzBLi8ib4i7Fbden17BP+C5O0WQzUVxxdeZ5h1DmfAhHw3bCeH02SZAwd9foZ3OJzP4b7PzOE9
r+QrANRyMfyCvAzUpaG6PAqwYwUJ62DueEQwIqQ0qbQ2Gy2I+MRMARxyLWweB4lfwXeKJP1byqUN
aZqq+2fjAXaFh5SgFfLS3S2xL8C8cBKlTxa8eJdSkZF5FQHehNVe2HrQrRcCGIxjBTcvyAtL+FYL
FNlql9qH4yRL3cQK62PlhdaxpQ6Hcy+ctml+ZMjLQF2yPYrGwMCZMS8/B7SeTNbK3tTU5G7S225l
7rQxGxjCC6T+VINKb0xIqvtnZXaFFbBBXEMb/NhjVkVBrTD+kl8F41Wk02me0eVgyLwJ86FYxqvX
l+Bf+HkrZL48bXTUP5zWhYPfpqlyo9Hf8PkZgVTbfMuZNXHaywmRYwxVj3YiLwN1aTiKpre9za0J
sMlvtlP1Yk7O1squ6t4dfYyk1TPmj8r8Np5e1zPW1/m+DH+eWFYGaBMgqTTiVfROWE3uETIZa5VU
4BpI8K2Qb02+E9bkZbdROmK7oxtaB6zqY89l9htsn9IPJtnSVgMt1uCOrOXaMa9eX1oS4mEvb5Wc
QjdknaR7OMdsS3S/+rhbKY2vfZSeK9OE7xI39DZ0kpPRZ8qH07IGRJ6mTtLpunqY9k9CqyFZ5Sj4
cWxm8dmi4x6X0YS/UdRF5igkHsUbcz1twwEehanL2dwXfYQ2jopwT3ESIPqDW57xHzwefab9adEK
+NBC72w7ra95i7r5KMAQZ1dMb25/Qbq13601BvKwi21BLfqX1ofaYep7Xh7Blci2qjunZV7FkKPR
NiZ4E7cfs716fQn+RbZV21nrcWkTHVad8B5kTsauEEO6CodpTDWz43vDVuYmPT5HdPY+yQns2tEj
8rxYApi5nlE+jM+reeRloC7ZMYpl8igukKwrZ5Y52aiSMyEfwUXDm7CufLXrLI8DeRmoi9JRLJNH
caEUd2aXkaqSMxHURcSbsPd95WyOA3kZqIvWUaBQKNRSYxQoFAqFjgKFQqGjQKFQ6ChQKNRF4Sji
UQBHzJfIpAD2ikdzYtZE0tAMdwYj2W6hUxuCayBSbGg0xXJoes25nKnAR1U8l6221DY3EelpmajK
7tttCUt17d5EjeyWXl1xwF5SSmqUnwE9YuPPA4WqdhQSjwKAshg8HkWaEhpg5omC3iz8xPQTo70f
i4s5i74KPriiYMys2Kp6vIjkrPbgxDWximolu43XmaW2Xng2XyN/Z915jsLey/cAtDfQF6YlGk4i
CwKFquEoJB4FJBbIH49HwZXfDtkFvpkLbze7pjhNQvAYmI5LT1t5Wr2fXqZJmq0ijWNEuDcZNVS9
l5IbDMpjIIq1iL5CXV7E+wcsUwlnWaqMonG6hGz3FXwmQmkQxspeRyVFaQ9a3HvzGalHhAPdC2rv
xG5q8pfpweqmthp/HyhUlaOQeRQ5ttja5VF41+6YuCSX6Jv/FD4hSvAYmNpnvP66FWdlqzfBZRpN
87pIEz91iBeywyoat9KNU1OswcZLbjeiLi9Co65kjM8KSzUXBPtCsrtcVIlngnmf+MB1vzLKaA+/
KeoRYbljwuyN0rVmx0sOWM5xOIBLvFGoakch8SgyDWw5tsuj4As7wGrPjfOIBWliseAxiMuyaYkc
7QXW7s+UwDlA0thummGz+x62cdCA7EagzAnKY4C4PRxAP9TkRUizoDXOvgja7YSLM58OEB+4Hhtk
tIf5fxf18LA8TsHstRxSFJj2ZbDmGyayIFAoV3V4FJFD3ezTxyZw2bFCil6ItVnaMvu76C7OY2DR
JLR/W4MErmAoCD3vMhsAJLaEtWrbvg0euSHVX2JrO1z0Q01ehMZWPjgKY1LEio2MfVHB0aA2VxEf
OBciOZcT9ficCL82esOVy9HN/k/ZxrSCLAgUqlaPQuJRXP9VCoaspiEYbGAT4KHLSCD5SRbHeQws
mmg7jAZymPlW22M2sIu+W+pVjc/Kw52zB6pGGqt4EXk6ZjLKn4goc2eM6yrtFgqRSrw1nHQv50Iw
zhyrZ5tVk/RQ5quyuhrNBgVZEChUTUch8SgYhzrAoyDSkx5H4XdyGXBm+f2A4DF4NzCdwRqOrmsj
aWwvTQu8rbGNeWUg4BpuDDsVwwZVvIjkbTaM7uDZKfuit9LurUlI6MRRJGE1PzLBxGhZDfFjUAq5
9fBwlYrfEZ2S62kdyIJAoWo4ColH4Tb6H8qh5hlt7pfiLqX3B2pU47f5gsfg3cBULOW8tm+ApDGV
WZFm+t5bOG82MntfcAl1pLWi+ipexHjW7Ol4jRcU/YEq2BcyR2O2xyal6/lbPs/Rl4KJscvpMX8L
nONuPTxcNami/AX+eXwNTYksCBSqxhjFxcWjWL6q7K4pM5+rCi80LJLhEjl6FOoCO4qLjEexfFXa
Xa2os6CEx6rCsclF8iALAoWq6ShQKBRqqTEKFAqFQkeBQqHQUaBQKHQUKBTqw1JIHtmPNxXBidB3
+1pvdHR0DO3t50u8Uh00BPDqL6bEmi8SM6LEc2xHR8fv/8l+ui6bz6SepOu7U0M0yZZ3YrkadWaU
92rOjSY5TqknHxWFjh2lhTayidhmqJh5rpHsA2fnz9WahVKjs2+mqt8pzE0Z2TmYWzDz+IWjUOfa
o6jiOlTwKODv+713a3N+A5vAmU6vv5nE5MSjxkK/l2SfXvOFG5u/WJs2QXIUtR1uoVlaqM3mdFm5
Yfj64aK2BiC2rqjWA8qseareURJr181B6QaclI1CnbOjqOI6VPAorL8ell7Y5bEpSDqtF2KamPQU
eU1KUmJex4FRw+dHpDZ9FVIxHZyoSmkT/WEt7Jc66b3KS3kpTnoSrNDVqgkHu2GQlDZ/J3vJKS2m
V9NsU6csCyfSQ+kS8+xRL6NN9FTRJrbPg3JsDX7hKNS5OopqrkOQR9Gpmqq/kEPwJrhDuKM1f1xs
j5305jNaMdbOlctgrerzI9gqkoYRaMsW1ftJc/5JYSLu5/DXV9xYbM2dYFvOGXGfRAzzSROHRnvN
+ZGjxB20NT3IaBM0b8yZdsMB2kSsAeBlXA2KQp2zo6jmOgR5FBM/hKYJ987f5U1wHVx3wHMPu/KO
SHJ5MUI3Xt4NBVXiR1AdN6GgQPYxUlUXGLpb6BXOcb9QY53BC3X4zcbqVzhpQvQUdpnd6wfN7m6A
u4YYbaL8LkD8CyfdsDxOQawlTmptGb9wFGolqsOjoApCHUhDvIK00r7TnxPgCbcNsq0W2Ph900VS
mDseCSIprszreYkfIdEm+oruh1yz2Fr4w2/y1RacC+G0TUM1aYL+o/tT6cScDanXbzikiLBfVuCQ
UCjUOfUoqrkOgYhOJZ1OK50ueEKW3TT92moPSWE9GeRvmyF6Q+HzI4T6SPoip03UbL/x/CNGh2+H
Faf3ISEHnBBU20lSPEfXxM+92eaGq7XkkhAUCrWko6jmOgR4FCUaUCdqNcA2Cya9px0AJyveLqxe
+5jMjxDSHYiTWxOlH8xaq68cx4BsiXVymjoBElcP095FyGdi+NI6YFUfbGbxk0VHhKv1NgImUKhz
dhTVXAeZR2EV6fDB8XtqXKufeYX8Oew/7TD14P73j31G5kcITcR68mGA4U9rd9d6XBqnjM1D7M7o
xRLAZ6//HB0oOfp5NZ+tTDpU0hq3gTHAAkdiIlz9Co9/VfELR6HOdYziouVRWFe+2rVEknhxrioc
rejYOLd/HwETKNS5OoqLl0dh7/vKYrsX9HllSqkKt05VJGvDCVco1Lk7ChQKhVpqjAKFQqHQUaBQ
KHQUKBTqonMU1tnts5ab98OXhRZcKl8V6kKpDo8CWn7r7RlF8CgEIKIC9fBXpfql8n0+HIJszfVL
4WDeGhCJ+rucLZIpMvyC8jHknIJqQZ+GZJ4vulEjqh0iGeRDMnMNVda79SYatr838hDPeuonFJCx
419oCaOP73jnx/tdXkeFVsTbCJwsyQLpHCR2/Myvu1abrsnjWOqELqG5frds8jc5H9o5WIsGQn41
csnRqI1N66Pbo5B4FDF48Ejc5VEIQERFzvWLlMr3+TnI1jtyeP3KDX72ddmUgvseYc7HkORSLejK
9luyXtwoeyG6fEhWrlRtvaghOas9OHFNjGeY2pwBmH2u+I1mgF/T96lbfV5HUCvibQRO1vrg0leh
2ecKmld3DdXncZyD3mF/+69is9lsvfBsTfjP5XsCwez12BH5CDsKiUdR0MzufBWPIqJScsSooeq9
QN9NmoqrmpnQNJvuY1SJVEzXTLYP2MxIHuaJadjP60QUSqOwwpqY1022wv00ByuPXaVUOj8qaWik
CMMBh3V+fp/PlxCzLo9LT3cpH8PU1K2Bi5lCyog3+XMszMH5yuZlK6IOUXfKtR/g/QOWqYSFmzGO
bgbIj8OdpB5nEI6U3PNzXngb9GS16kpGOlkJXe0xpaMldQ/yuodKy+dxCLtSophk2LC880TOeaSf
5bdTXhJhd6rVIGWLU/E0n2tbGoSxMgS+97DeS1JM7Ka7W1tFWPkHJH98hB2FxKOYd2rwKOKTxVfI
b3GHVTRu5VQJ6/Rkvjg62Ur3FR5fRTOOROb4Pi4WBnCj/Lxtk47WRvLpo4d4ymv0gkZ/lPOsPKI2
9TRdWDITKURmQU3CZaxRlQsaaZhuBe0znltgfIy5cPH1zwYvbvlWW+5ur6kclSkkWR2Ts27dkvWs
+zHm3pl0b2IfA7QEE7oW3PNz3ngbCyPpzdLJmj1SXD8X7JuJuk3KDFomj8OzSxzuL6Nx7zxd85PC
+HUATdqD0jI+YTfAqamUa8qXuLOcFzQQ6XtXR+j3F32JVl2ecsNJXKb7EXYUEo9i40IxKvEoxCVV
gW5yVT9oQHajaIWmccMJ09jE9m2nP44TprVRzlMR9vPepYB1F8k3YO4St7kDcNxhOQzeIAvHGVWC
XEetTaB+DXa/TGPvjhSmpXeUZk1+tRZ8jCbLHjgYPMKwS7VgWA2tWHlbQCkWpA5WqVe3q1ozx7eQ
GukxLLjn53zxNkj13XL1+W7YvrFu3cvlcQTtgiFzTPfOk7DtngFzWHIl3G6S0uiuOA/Uuobg9z5o
PkCqdshPp7cw7Ibh3RI2rY/uYGYj/YqBjfCd+uWeXEMZ9vxcoF5Y5Cc7OjpOzIP15D0/u3qIRnX8
NvB/Q+4+EeKjhG6KIf9/P28ryfCjMjR+Hfbw1J/6bdgTKrs5qGl8l2M23Vgeyjlv3rKH3gi/mYNQ
owug6Rja8631DbTo9FCZLj8/803tEZMyf4dco6FppPD+HhZDEr1j/PTbYoc7IkqqEXUErGU5msZo
laRg74DIxbJEbl5OEQtC7vl5dGspNA1z+rf/kg+niuP+FDnC4bL7QeOpkY96BcHc5/7xfXZv3/T1
mifLaWvaXB4CaRTZMfy6pZP/r+xM/U3p/4KOYf3/CImwOxrJ7aJhWuxO8j3Pi/Pk2ibSiyQiMvBV
uj+LqqrJ9xciVZf/AjoeLd/xLRFm3yTqo9qjkHgUIjo4JEXJEeSaf1XjszNV5Yh9S8nPSzMUWJ0i
2zGrghexjVMlWmGc9mt7Vz1Uc0XXdhiVQmZuNPobgZFX8+Vpo8OLMYxPVxbQYHl1VA6GQp6OQYy2
iCibLl13Cif4qbK2uefn/PA2qtW6cPDbwWcLbW7dFfdPi/E4fLtYXIJl5ufJs81Lb/l217ysOGAF
F/nz769M75Bmw9d53yeSPz7KjkLiUeirwS5U8Cgg78B+0gGZVwbozXCmv8Y+oeA+3myYP/DzaqMQ
DwOoayAhftBvQ2dg8WrLGqCjHqUjNv3t9931NW5ZEpKanKzUKQW22iZ8N9C2Ct2QdXwXloXKxS2h
t706XFO9Vpa8zYbRHaK6TOtR8id+gvortQNWPeWdn/PB2wiIn7/S+NpHA7F+3cGnj4vyOIRdfaa1
ink7+HjeO0/CNo2f6b6M9XXf7sD35p6rJKwO+ih1NdzfB8XvsHMbTogwfBzJHx9hRyHxKAZLPXSp
pcyjID+EVm0nucOPzN5Hf6/apuA+dad/9x/cx/RwlP2MvbxDnSrl8Z7YrQkThm/W8sNyjgeKPfSn
P/W99hfIx9qB91jskVk1NySzJhTZu7xhKrOBN5Q3UfjeK5JzGM5XXL6praIO9zzc526NZ82ejtcm
+fDG5qPkln1LF8NiqBsU57R3fs4Hb6PKJmJVc/vTID31cOsusLolLcrjEHZFZ+9jjmTAoI9kxXmi
tpHvZcJR6Zdw9BlWn7A78L25Tid/y+fDgapPFLWnG6D8Bd4fsUUYikj++IjpkuBRsC7z3Ac0h8e6
ckZZYdbzdX6WwdtYSsvhcSyqVHqlVZv5XGXYaR5B8sdH11FcvDwKepHt7f6ASo47syvMed7OzxK8
jaW0TB7Holohd7ilAI3TSmV4wcxi0/oIOwoUCoVaaowChUKh0FGgUCh0FCgU6mJ3FBd6uSAuT0Sh
PiRHEY8COGxdQopIhb3uM65EWFugLbPqTRl+xJ9W7jXo7KPeMF9hYbxeq3JTa6lt1UrqM6OQMdTw
aI3iJtz3jETxoR0Kda6OQuJRpNPpfzY83oIzOzH6xtVP1YQkuHqncu/62yywbruBFVbQv10rz9xk
bXDDSuqjTIevHy6qtdY3v+TOE0ROAgp1zo5C4lHQuc9DHo8iFjbMrh//AbuG25piUGiCqRm80XGW
g0AoCP4E0x4D3nZ5Jtnv0L96P+2wmJpqcHLWxlspg8HlXAgOwgrrW0M+D3bDYMnreZB//YYWIx9f
UZCTgEKdL0ch8ShI759SYwSPokR5CV18WlKr4VhbaHd+1OBTMDgvwoU4uPwJoq9dDrfuFpf7OKtH
vQku0ygLwWDMCJYnNOJyLjwOworqK/JZzc2BNUvX6aOUU1N+CTkJKNT5chQSjwKs/zoIHo9iXpp6
93DJtikNrWQO8Dt/zotwJfEnQiUohfiAxxUFdo9xpgTOv0GTZUrMiAHT5Vy4HISV1SeYDslX5KPT
j5tDdGr6WuQkoFDny1HMS0N9a56iAfM7vMmzOwLe818/33oFXZmogMmhck5rRCI4mtwz0K7/WLm/
NM4HPIo51vRtB0rtcDIyd0VSzrCBpC8DbCQfCyuqj6qBbTnzn5SPbsGENoC3v28yNhNNvoBfOQp1
bo5C4lGAZfptFZoup22Qr6nsyp2OUF6b40IR6rEcSNtOVawhNPOttsdC8CVYFj4H4WzrA9dWK34i
EG5koIXbQ8hJQKHOm6OQeBQQfp/+FbwFYy4BTvPzfNs0R+hluQ06OafB5UVUY2uanFBFTHwdSbrV
rGBGCJaFz0FYSX2U6ZC4elj0MI7ZFh3RsNfAqgxDUiInAYU6T45C4lHAPANRCd7CWO+c9rs6XxB4
2FZjFFHwgvZVfvUWLIcAt4BL2XigImawbwDgDVuZCzAjBOfC5yCspD7KdJi5ngEbiCZjjHuRLWgv
NEIpB8hJQKHORSvlUawcX7AyLVlfPabD/t/NeTc+yElAoc7dUZwNj0IrXFg7l66vFtOhJd/Q+FPm
P5CTgEKdL0eBQqFQS41RoFAoFDoKFAqFjgKFQqGjQKFQF4Wj8HkUTrjHcDweBaVTpNi6TcOd5kS2
W6qJESk2NJriDAo9WavCVOCjKp7LVuuBKiI9LRNV2YndHKABFrc0KKunujrPynsTsIADuijU8h2F
xKNoeWVfpNXjUdA52WmAmScKerPwE9NPjPZ+LF5FjCi4jiSdLhgzK7aqdao2qCI5qz04cU2sEkVB
7CYG/gtxccbr8usEhdY8Va8eYuW6OSjdgJQKFGrZjkLiUZS6YdzxeBRC+e2QFYuqcuHtZteUw67L
Hl+C6Lh0ceZpPQbFVpHGMQR1YtRQ9V5SQquhZlhErEX0FVKbboVUTAMnotC0gldB9P4By1TCWZYq
o2h6wrMboN8+AXCF4nVPyD8n0hMnH/NxUboIB7oX2+dBOYaUChRq2Y5C4lGoCUioHo/Cv3bHxFqJ
0nHyR+HECI8vQdQ+473Pq5JB8bpIEz91iBeywyoat9KNU1Os6cZLbjeCwyZGoW3A0drA5VUQMXTe
GJ8VlmouHJnx7Aa4USc3SuWiqvvvPW1repA6GIfWF3Om3XA6cESktJcL+ENAoZbrKCQehTGTmjE8
HoVYNw5We26cRyxIM6EDfImsaYkc7T6D4gBJY7tphs3ue9jGQQOylCUxZBr0JWBxe5hmA3eMYdCE
u9rBugtcXgWVNEtbK2bWFjy7wSoeZ2MrxRn/feV3DdGZmFb5XVL6F066YXmcglhJnM3aMv4QUKjF
JM/MVNgtAVtVYUTG2cs++Yvm/IUWdqyQopdkbZb19rvoLutj5YXWMRZNQvu3NaTSUg6rvaDnRRq3
LK3A8q3atm8DT0pz9JfYO0BZTlECdRnHCuwjw2zTRqmDchS614kVG5vHPbv3f9l9MSCxWZRJ532n
0vRAUq/fcEgRYddJSFaqCL5CoZbbo5B4FKVxGC/VYOIbAjbx0GUkkOSQGM6XcAcRt0OQg13FoHDc
Uq9qfFYe7pw9ULUEnIIqCh6vgo6S0DGTUf5ERJk7Y1zn2/3lsYq7JP6HfDxHV4zOvdnmhquFlAoU
avmOQuJRKAnIKB6PQkhPQlIQJn4nlwFnlt8PVPAlSp3BGo4yBoXtpWmBtzlYYl4ZCLiGG8NOxQCC
loR42ONVUNd0mw2jO3h2PWP+qNe3u8wGV7YmIaGT/kfGWkXzd8CqPtjMbJ4sOiJcrbeRUoFCLdtR
SDyKqVzPTRGPRyHUPKPN/VI4kt4fqFGN3/BX8CWU4FJ1uJYxKExlVqSZvveWCbYRmb0vuOY70lph
3FBOzR/3eBVE41mzp+M1XlD0B+oz077dX2Tu443ZHpuUPr2ZMSuGSlrjNjAGWKojMRGunlTxr0ip
QKGWPUZxNjyKi0lVdkuKF+eqwtHZYBrn9u8jpQKFWq6jOBsexUWleJ1BhgV9XplSqsKtUxXJ2nDC
FQq1fEeBQqFQS41RoFAoFDoKFAqFjgKFQl2kjuISGQbE0UoU6rw5Cp9HMRHuiVoyj4JyG4LiyzCv
qlmqC51w8RRORFNbRGM1o5Ax1PBoHXiE27JXxpCwtSdrxi9qpr2X1QdLWKTVtGiUvxF16158wor6
FXEUEo/ia/q+gx0yj4JyG6qUBli/aOl5gado+cvRPljFK8kNw9cPF9U1AJ3/qQY8QmhNS70yiS1/
W5ch0RrZWTPTYmZa8fXQfxWblVUTZyHUWXuuRnsjXSOf+LF3rlCoj7ijkHgUTw5Adz7Ao9g+D5AJ
K3qcdjq0uLgi0/84VyKShEyEdB3UiPSuv2iMf5bvNLum87wSzYSD3TBYApj3Jn6nejVtv61TLoXL
kHiaxscWajIkLI8hoTvQr4OpKgZDWqQ2/WfKtwArrEX6weVZcEOThkaqjmTAjoJlaGFvNfpbWhc8
zfsF7d5c7lRc77FtXWEWadSCMpulyqgWmmyRTs/R/zAq2B0o1EfWUUg8ikaT3db7PArGbbhpwgnn
yB2K3nyD16dIC65EeMa6aRLaJova/X6JYzt5h1zpiDvAV2gWT7OP5hBpgY4aFl7l0GjvzvYRyqUI
MiQaajMkiNUqW2J+72VwkwazYcfa4poD3zgF1/ykMH4duDwLHj8TKURmwbjZasvCNUZB91zPHQcA
vsRnozsl1YX9lUdeMNtH0psB7ldGqQXF3wTOzBBh16KBP7bA+ePjVewOFOoj6igkHkVTwrlmo8yj
YNwGm1yrSawzOH5Qysa5EmNNV6sKFBSwHpP27eI3Hycni2GDIzQdTrZJvkLa4ivFiOhy7DK7Nwwy
LsUyGBJ3F6IA7zKGxJ87UFLg4ZJt570EnzHB6QKD9BEEz0LcBo2DtQnGH7imSQFnAAa8js/daz3O
RelQcVBYNGGOrx80uzcBPDbILJr/d8HM4GFPJrmLusw2vXOFQn0EVYdH4TQvGLliJY+if0u5tMHF
OHCeg8+VSEyfNll/vI/yIFw8hbnjEZ68/6b1zLvwdwM6bYJm5VewIoYEp130/3oJ0pukBK4ZwHgW
PN5JlD5ZSENyipqZ9rAVVcyNKotoRCqdnMsJZgYP+xY5LbYRHUOoBepXpUch8SiUfIHyHSrG5z7V
oFKCxLFgtOBKFBtXk9aZTqdZe3EHBa0naUdCs6BrslfcOLDxwxOuo6qySGJIvLUkQ8JUWknKrtzp
yGZ55zFuhuBZcLXC+Evk431lFTsCaXlIsPwqi7YxC9i90OyBNjcs+ddGu3EMn8CifmUchcSj2Jqx
KDMzyKOAsjJAm66yJrHVjeqzBFfCKY4UHPg9B+KRQJ6TdKlmfrVltXKMRFMnQOLqYTp2oTvg5CsN
khkS2cUYEpyMoawjn4ZpjiwE2m4/mIbHs+C+rXTEJsYnwyc3OqC8LT3EUP2Vb5QEXPVwo2U1xI9B
idV3o+OIsCQ1TvN04lp11K+Go5B4FLu23Ff+RSWPAnpn22n67J0zL3h57hNciSei5uEn4IFYTz4c
yGPS5wnZ+fb7Sr9g4RdLADPXf45OV4g2a7Gqt4svmyHB/c7xzuMAg7Yai8o7hz+t3R31eBZED7XD
1PcooyJ32HwhBsM3a/lhN/EPL/fyRb+nPTFcWdMDTo+5AHfzgiJPiLBk0XEYhKpzhUJ9VMcoLgiP
wrry1a4lklxghsRyLCrkqsILDR/4uUKhLkZHcWF4FPa+ryy2e0FfaAoyJFj4g2RImIW5xXZHnQVl
oL0qHJv84M8VCnUxOgoUCoVaaowChUKh0FGgUCh0FCgU6qPmKHB+Egp1iTqKeBQS97JlUaN6j5Gp
5FGkuCKUTJHYy3a4wAmaQk/WqsDUFmpW/Kc1Y8XkBM6sMEYBnB7VSNTzNUFmRdTGrxOF+uAdBeVR
zD5X/EYzwK/p+9StlTwKOi2b/PsxnVOQ44SHgru0iqQwZmpVMDdZG6X/zmK9Dc6s0NYAxNYV1XoO
YM1TgeBwHHspKNQH7ygojyI/Dncu0AWicKRUxaPg6tJi0KvyOUrHpaerWdZ1oLOgddKPULey9p3a
eCukWnWwIlqYrphweRWUEJHQ1R4TIqOMEBHWDK+dr1Z9ZsWdMM5rpswK2wwwK1jljBBBw6a2Gr9P
FOoDdxSUR0E0QONM6Fqo4lG4HsFpeXSQb7bPeJd7K87KUm+CyzSYCxdf/yzraVBuQ2gE4pOFx1eB
z6ug8bNHiuvnwOi0zPcgrhWMa9yinDP8MwRQNkEp89Ch0V5zfuRoFbNi2g0fcPD7RKE+cEdBeRRE
W0ij20g+F6p4FK4OfeIP3OnKWdPyUrCV42dK4ByAJsse8JkVAyYYCmwvQpBXke+G7RthvOFqpR30
4xIhQjArVr8CsMkfuNhldlNCRH1mxVp0FCjUB6NqHkWSNni16P+T6Ati67/t28hXWpDg/m0NMiVC
ECKsj5UXWsdEEpcQkXFcUASPd5Kl7kIaElPHulgaUj8vR2JWBI1YglmhFfALRaE+6B4F41E4hRN8
09pW7xmm+e3pP/CGA7bDaHBnvpX0B8zcaPQ35GiKhnAkXgVV68LBb5OPMWULJ0T4tvjMipADTqjK
AolZ8abPrMCxTBTqA1JIWsqk37wfMv/PL2hfIby38OSxBvgWB112DLlJ6Fb/30zD9xrskAiW9n1s
SEoBR49P27D1539pvFEWOViqUmj/4RL8nz8NxUOs43IqH2qY+r8fGh1KNPzyYTtk7FJoZbwc/Qkb
Eg+dZMyK5nybb4T4FyHWDZa/G7FJIE8s4WHYHcV7DxTqA+9RUB7Fli6GilA3KM7pOoyFFPUtkSe8
G5YK0su1fQMAb5jKbGB1ZbZV3UnuJHxexcNRmGpufxog/4ppxWG4TfUJEZRZ8VnOrDj6eTW/XGbF
5S/i94lCfeBjFBeER7EcrYxZgUQIFOpCOIoLw6NYjpZkVswrQWYFDe/tQSIECnUBHAUKhUItNUaB
QqFQ6ChQKBQ6ChQKhY4ChUJdFI7C51FQ1gMszaOAFJ/JzZIwfkS1WJ46tZM9PYZXcJS+kTzDX9Bh
74WM0UNLTOq07tqydKhRtM/HiOLzUhTqfDsKiUfRfxWdzbQ0jwLsfnCTFLUdNatIu68XrLlvn+4V
nL2FxNzCpldZ8fWw5fA+unDc1gvP5utk72yqXzDlY2Svx2ndKNR5dhQSj+Jp+n6vZfAoIPJpP//k
UfrXSIJjgK2qeqAfkIpp4EQUSqOwImrYb8DZsrulKCbEm9j8iLe0Lrq4lBIpSoMwVnaL6LHtrQoj
UmiUSMFnjjIiBQsHuhfZBVD+YQ1+xSjU+XUUEo/iS3za9JI8ChgPmX4Sdn3PleAyBVqjxSMVL/ca
hbYBR2sjdziTxVfifi5/5tRkvtXmi0buOMA+msm+eZ9IMT/6gtn+/fRmgPuVUbaC7TfpDVNp2g3L
PRfGx0jiG8ZRqPPsKCQehegvLM2jgAnbBVJc4bDXc/YVYbcKylcza/PeQAT9GDThrnaw7gLKpug2
3H33FaV3lYbXGbzgu7kpSZ0TKdy6zHFKpCAxjw0yIsX8vxM/YQ+74cDoB+NjvFvCrxiFOnfV4VG4
5IlFeBQpegEnYbM0XQmk2HoQnJjT/bNxKbMLpThWcNkUNQpugSJfr8Hr7b+xHpGCRqTSybkcpPpL
M4oI+2V52yp2KVCo89ujkHgUbqOvmYfzKNwhSuvPg88kzIdiGeJ05k7fP1uZkUIpCh6bokbBL08b
HX7NznXUlJAD1ubKlNsYgYKx8GYPNLnhalkN+BWjUOfXUTS9Ta708RPSI8VOtUaW/oIFNxb8lr6+
4hW/X7t2DEC3TW2+MqeWhDi50cg7sL/W+i2n0A1Zh0H/VbI/Ec9SU0JJWP1qZdKW1RA/BiWGtLkx
7IhwtT7ehF8xCnV+HYXEo3BHLZbBo4AuPbj/vWM2QHNc3Xy0MudQTs0fp2wKbed0jYKbDrExD7r5
w8tJV4GboufVz4crk+5yeszfAj4oApFWEa6eVFFU8StGoc7vGMVFw6OgAx2ZpYgUZj5XFV6ouNNw
mhFRgUKdZ0dx8fAoSLMvzi62O+osKOGxqnBsMphswcziV4xCnWdHgUKhUEuNUaBQKBQ6ChQKhY4C
hUJdxI7iolihictEUagL5Ch8HgVnQXg8CumvJz94Ff8wF8BahD1haYES9tZ+bpnpaVnE2lT9iD+t
3GtGGa+CyOnRjLpEi55AtqiNPwkUanFHIfEotliUBeHxKBYXR1NYuRIYr9dnT3QG52jUKXvz+ulF
akrX3/VOxV4rNwz9V21g/m9dQa3nANYE/dJwHHsmKNTijkLiUeQNyoKQeRRUugWODilbjfAJ3Jmw
osfJFZldk9fYCrR7M6ZTcb3HtnWJHVEOsiNE2aT74hiQUQS9IrXpGUjFdJKG1WGFtQgn4zgGqYlW
ZGuKkaFoLc3gbTppaJrJjKBAipiu8a7KGvIp1qiW74RxPp081atp+21dZVb1UKvmn2ZWLYiwqSLA
AoVa3FFIPAqi5htlHgUT6WRcppKmeVppY+GbJpxwjlzI2aW8kCStr8RBerR1jrxgto9I7IhiBTuC
l61cBs8qkGouHpnhXQZSVsMItE0WtfsBrvlJYfw6flekRW9gG62GY20hnxOjBp8CMhMpRGZdI2B+
JMKXnhRPA8xyV1L2iRaHRnt3to9MEQ/R1vQgW3hGXVvMaXDDL+NqUxRqcUch8Sjolfp1mUfBxh7+
jVz+z5D+uTlYYNG2AdZGN3f5XVLCoeJgjAeXZEfwsl/eDfdqoBYzawueHcdNKChgPUaacRcYfCWJ
Mzh+kG08XLJtCroomQN8D+kDWT6z4oQpLHLIzYa42aF7xZTTXWb3hkHT6Aa4a4hZRa2Of+GkG4a1
+J5jFKpadXkUjAUR4FGQv9roFadNGiLx5KN/S7m0IR1AV5wFO4IltK7M63lKr2hodukVLrmir+h+
yCb0/3oJ0ptYmNhLPpxE6ZOFtMjoVkt6PwUvW02iBd2fSifmbEi9fsMhRYTdfCgUql6PQuZRWIwF
UTmyp8VVk8Za21jwUw2qz71qEImrCBABdkSbx47gyc1QbA+jVxiBtR196XS6yMkV3P8cc03pyp2O
UDyFAxa3vRXGX6p1ZL7tIQucUI39JMVzdHXp3FttbhifsqJQSzkKiUeRuIaxICp5FE0G7c2vgtX8
WUFZGaBNrI+1rhDJrfeDo1RWEWBHOB47QpStXkvK0jPmj8pynt9zIB4hDqQfTD4gqaxJbGUbhmmO
LJDPNujU+A3TEZsZUXHP0NTpO4rVkKxyFFoHrOqDzSw+W3REGAwEWKBQizsKiUchWBCVPIqBDZQA
Eeop7WLB3tl2ml+9j7W8TQDR72lPDFdW8YDTYy7A3YId8YQIu2W/3/cZku8HtzwTeCz6QKwnHwYY
/rR2N3/PR/bOmRfYxmFbjdGoF7Svsq4PTH2vne55OBqs9UWflml8Xs1XrSIdKmmN28AYYIEjMRGG
y1/E3wQKtegYxdI8isxNtgy6DHblr5xR6tUSL+Qqw+fIukill0hgXfnqUkSLeHGuMtzfPYoACxRq
UUexNI9Ci1j1ebVxpzZCgrIiBtorw+fIulh6zNHe95XFdi/oC01TSmV4b4+BvwkUanFHgUKhUEuN
UaBQKBQ6ChQKhY4ChUKho0ChUBeFo/B5FMlwj5H0eRSplHavS3RwGQ8qZTz4AAq60cMWc9tGD13f
GSX/IBGtUWc95gQtgq/9tHXtXpJ9Lysiwna+GqXrRI16SzGQK4FCXSBHIfEoPqHt02d9ZkQ6XVgn
5hz0f4wxHmLripTxIAEoyMYXW0lUMn543+EtCcjeTFt8LVz+5i/WYU6QIiJzpIi+2JHCczcmYT0t
IscQ/NYDWZh5oqA31zkO5EqgUBfIUUg8ioNZyAZ5FNvFCwK7+ZrNec54uCIwx6r7KGmu7x/ohu4D
eVBeioMZovtJN2CUMic0lznxVc6ciDLmRH9YC/ut2pqMAdwc6YbxyH+HLq0XYpri2bYdsgu874Fc
CRTqw3IUAR6F1aLJPAorJuZiBRkP5aKq90ueohtAo9f2FuIBbiy25k7QWOUyWKtCqrlQwZzIFtX7
SaP/SWFCmsxhbAQonSEbZ/4IIHtHa55P/ebvBrRiYikGciVQqA/LUcg8Cuu+vCrzKNoLYp2oxHgg
zdQJF2c+HSxxE505zWZPG+sMNuLw8m4oqKDVYE5kA8wJTxtpJQrtPBxcd4CPk5TepUa158Z5CuRK
oFAXUnV5FGDHCkEeBXUMaahiPFQzK+hK9CtI5MIffpOt53CZE8XGZTInNj9Pi7jzKOmZwMbvm75t
3CjkSqBQH2KPQuZRkP7AfCWdQQbnhpxajIdMBiBPxzXeIt2ReP4Ro4PGmiF6x6DMnTGukxNXMSe4
K+gD+Ce6RLzzdhJomn5ttW8bMar6CJArgUJdUEch8Si2JsBWq3kUvkJJxnjYmoSEf9+Q2Uw8SfK2
DNiP6uA4BmRLrCOgXvsYZ070ykXolcwJ5idaowCTc6TYz/0OWG0WTBb6Xdv0JHIlUKgP3VFIPIo3
5nrahqt5FL6OcsbDG7M99oQ7jpF6ZqobYPzITT3mrnGIU8blIXZn8/4xxpxQg8yJCZ85Me0VEYuS
voDSO6vd9UUFnnmFRB5+zbWteUab+2WlIciVQKEu7BjF0jyKD09VtklCrgQKdQEdxdI8ig9Rlba5
Qq4ECnWBHQUKhUItNUaBQqFQ6ChQKBQ6ChQKhY4ChUJdFI7C51EAZFLg8SgmIqr2pAUB4gPT0hE1
lVoqT4qLfvZQ7IVBZ2r1ht19NE4kYeCJTHS5dZ2lzbZal5wh25DxbbD3inMHSd1neAREXwgvBaP4
HBd18SskPUa0+n8Wmn935vE0fXfO331sCP5s3/t76I6fj5z8b//lGwUYqszdMbRURE0NLRLiUUND
HemhISB/3my2S/DJPe/vsdatZylFnEgyZxK39neToWXWdZY2R6bma8ZX2PD3ng3WE3/6LX7uoFGd
e7dYaw1rct6Rq5zb3L8Hf4eoS6hHIfEoIEH/uDyKo4OmOVVg195Uq64wCoQW55dFJ6JEHLGlsiVg
YS3cTy6tmkI5V1bEpU2kTLaVimmsnLjeY9usLF6qxJYIKkvfNbjHgLel5pT1XgOmkDrjTYx6kQTH
IH0AlVMvXP7F8mw2mM2mKmxWuc2pTbcye0V6L963i9uguDbAW1qXOHdQGoSxMj1QVTMTPZpNz4ze
SwyYYPPiW1tFWPkHRGegLilHIfMocqyfL3gU6iozCWI15sJIejPA/cqoaDJtk47WxrfU03Q29zV6
QSPNodVwrC3kbmay8PgqnrI0ql1DP0dZqDzygtnOymIaOeqzJQKyYrQFfu1yuHV3RZxor/lWm12f
cyW4TIHWaPEIfw+Rx7+oYfNApc1GQacvUgwLm4uvsOkljJxB7BXpvfhKGyZdG+COA965m+fEDrBO
T+aLD062kvzqyCF6r0HfqRwrT7nhJKIzUJeUo5B4FJkGtiBc8Ch+MZWf0pM80QmzexPAY4OmgNzd
pYB1F9sqHGdxzgAcJ5ffh0u2nSfXeQW2i4YwYdJ4GDRFaHz9ICuL3SCY3R5bIjgYcF+RNrtQCUpN
XtzlxYifJCyoF31F2K2C8tXM2jyLl/gXVTa3V9s8ELC5278jI/aK9FK8a1eFDXD3Wu/cbXI9mWnc
cMI0SNAYNB8gjsMhaXoLw24Y3i3hzxB1sasOjyJyqNvDTvAL6BrShFyQRJrF8xDtzB9jDdKPo5v9
v16C9Ca2O8PKFfGiAIko4YdcloSbXApomU1Fj1cBUhJogSKnXrQXth4EJ+Z0/4w1VMG/OFebXXIG
SR88llo2sPLEuRPEDulA6flNpRO5HKT6nUyXCHusDRTq0uhRSDyK67+aou1CdNU1C0xBqxTaZrn7
KE6iIMcdIx8NAF2505HNfLdoBw5YSz2MtepyJJRUnRXv5svTgnrxUCxDqRen7+e3HlX8i5XYHEhf
FV9lAztj4tyFyPFuDp5ri5wDKNMVbLPh69zw0mcFhbqoHIXEo6CMmrTHo9BW9VuxwM+5ZTXEj/F9
oxDnnfCWNUBHI5S3oZPcvhumOUJ8S96B/aK7fj+sWQKiL1gStdTk1H6w4RS6Ieuw5vu1a8cAdNvU
+JOKKv6FZHNSsjm+mM0gp6+KD9jAbs1Uwzt3oSSsfjWQLr8a7u+D4nfYDUk4IcLwNqIzUJeUo5B4
FO6oBedRnICn2792Ss62y+kxf4uPLnSqgn/7QLGHNubhm7U8uQE/bKuxKGkQrepOQZu4RdudXdwY
wZKopVc2HqjtQOhtBh9ifO8Y8UPNcXXzUbanin/xALGZd4uGcq7Nu3b0mL7Ng67N2s5ATpG+Kt61
gQ5JTjAn+MPLvVg9r34+HEiXLWpPN0D5dt71sEUYNqn4M0RdSmMUZ8ejMPO5s6rJv69fTJVsifOr
eCH3wZ5Oqz3Ttdh+07Yrw07zCE65Ql1KjuIseBRRZ0EJj51VTcug3S7o88qU8kEdKrV5oP0DPp9m
cbbuvpYCNE4rleEFM4s/Q9Ql5ShQKBRqqTEKFAqFQkeBQqHQUaBQKHQUKBTqw5K8zBziTcXEjn9R
7RBYb3R0dAzt7ecP81IdNATw6i+mxNM9EjOixHNsR0fH7//JfoBEA5/dPEmXWqSGaJIt78RqPY7M
KO/VfAJCcpxSTz4qCh07SgttZHPIzVAx81wj2QfOzp+rsTrPOK3sm6nqJeOpf3ycLabQtWkFv28U
6px7FNYNWZh9rviNZgDjdTq/cH1OzHlO87cJ/n2/t9AxnS4YM3wSYjq9/mYSk5vkewr9XpJ9es1J
EZu/OF3bmHS6qO1wC83SQm326NDKDcPXDxe1NQCxdUW13vzONU/VjG5vIB6H+LGTcXzPIAp17o5C
4lFcwS6+Lo/CdSR/PVyU2pq/+qNL64WYJq7XkdekJOxabjgwarh8CEp5+CqkYjo4UZVSHvrDmkR5
mDzqbikvxUlPghW6WjXhYDcMktLm74RxPkU71atptilzLObZo95Yixt2Z5jqXyZ/8rqprcbvG4U6
Z0ch8SjKRVXv93gUQp2qqXb6biPu583e0SrmRAOMnfQmGgpmg3IZrFV9PgRbCdEwAm3Zono/ac4/
KUxIlAd/4cONxdbcCbblnBH3ScQwQXkgOjTaa87LHAuH5o05027YnQp6vOSA5RyHA7hKE4U6d0ch
8SiccHHm0x6PgsIhyd+JH0LThHvnn2ovSDcQB9cd8NzDrrwjkghuxMu7oaDKfAjaeE0oKJB9jFTV
BYbuFnqFc9wv1HApDw6/2Vj9Cqc8iJ7CLrObEi08joVVfhcg/oWTVVwL074M1nzDhLXoKFColakO
j4JKABXAXaZhXUFaad/pz9FLdTWQYeP3zZTYY+54JCUnsa7M63mXDwEBykNf0f2AasrDwh9+ky+D
4LO/nbbpSqMCHIvEnA2p1284pAS4FnSj/1O2QUcylzGLHIVCLdGjkHgUbhMP3Hko6XRa6eTjmkHZ
TdOvrQZ3j/VkMrDXDNEbiio+RB9JX+SUh5owuHj+EYnyQG51qGEhB2osOGdUiefoKsy5N9ugimvR
1Wg2KAA4lolCnQdHIfEotiYhoXs8CnFnQgPqRI1CrDYLJr2nHQAnKxZGqdc+VoMPoTsQJ7cmSj+Y
NSkPjgHZEuvkNHUCJK4epoaFkpCschScY7GZxU8WnWquhXq9Rm9lEPyAQp27o5B4FG/M9tgTHo+C
e4MiHT44fk+N6/Izr5A/h/2nHaYe3P/+sc/U4ENMxHryYYDhT2t313pcGj9I/hxid0YvlgA+ez0z
7Ojn1XzVakvOsTAGWOBIzOVa+FyN42uo7Ze/iN83CnXOYxRnx6O4gLKufLVriSSVHAsajs5elEeD
Ql3ajuIseBQXWPa+ryy2u5JjIcKtU4FUe3sM/L5RqHN3FCgUCrXUGAUKhUKho0ChUOgoUCgUOgoU
CnVROIp4FBL3qgad5NTSo9uwVzxOTBH1sPUWttFD3/cdJf8gE3V39hgJnogtCbG1lJYRJTqRHm3B
Yjs1+vbSlF9GDbkl1NtXbUOC22CSD4tN3nB6VCNRK/+EDnLRCziIi0KtzFFIPIoYPHgkHuBRrG8l
rTQRt/Yd3pIAxoq4Jevu5NyJNKdW2LdF0pHdwhO0Kg+OxuLg8iuokvHDrIxaSteaH+7v+yK1wc1f
wavo/9gGulmXV/FScFpm6Qac0I1CrchRSDyKgmZ25wM8iu1HWwDGDhjQfSDPWRFN/syFrPRC7tg/
W2C99V9Ej2LQNKfEPE3Br3j/QDcrg0jvB0cHU1ONQNtOtepgRRilwokwZoVQN7XBzV/Bq+jmtQhe
RSqu6fGMRuKh39BipC/xFZaytVWElWNr8MtHoVbiKCQexbxTxaOg67m1a+ldSZGzInzqnOBOcG2k
l+qswF1pHWYC+JpNl1+htdAyWOtXb4LLNJgLF43PBowKjUB8svD4KoC2yaJ2f4UNbv4gr2KW9xBc
XoU1mi3eNholPZ3r9FFKuim/RP3E5JQbVnElKQq1Ikch8Sg2LhSjEo/C1SY6aNFF7/U9VoTPnZBG
GLyN7II9fa8DMr9iE52NzWdknymB82/QZJkDBwP5BkwwFNhOHFJBAeuxChu8/AFehXBVLq8iaxrX
D5nWRtJtOW4O0enp5OB6i1k3DO+W8ctHoVbiKOZZs0suGAB9QzBO2rf5nWDqPrbemw4jFK+1LdGu
02knN+aPUfDxBNHolWn79LPNfIwix9vyMVYGuw2xHSi1w8nI3BVJbxyCfhA7NpDspClvJB8LQRv8
/GPUBqoGfw0HXTSa5kUAj10woQ3g7e+T0KH5ATcM5gJ++SjUShyFxKMQ0fKAXyZDLvB0zOItFSB+
hrIiag499rE2eozvVC0wJ4NNMu+WQd9zTEcnzdxo9DcqS6GUCsdjVsg2ePkreBXirqWKV9HI4BS3
08hHwik3DBXLWlAo1DIdhcSj0FeDXQjwKOzNpN0nH82AfZsusyKqFJ2zwZwTYxS/12FZsWDDTd5G
yniUDz3G15GL+1bThO9WlpJ3YD/p2fweZ1a4foLZIPJX8CpcR1HFq7DXwKqMwG5mu5MiDG+H8MtH
oVbiKCQexWCpp83yeRTkBuArU90A47tu6jGPjAtWRCxYlBijsCZjqblJsVBz18IV7c4vA8nGj5Ay
djEmHgz2kXuBN2zF9Su+sq3qzmmABzizQhT/DLNB5K/gVQhV8yqyBe2FRijxp6O7/ncRhn/V8MtH
oZarS4JHsZSW4lXs/91cZdi5/fsIp0ChVuIoLl4exVJajFfRkm9o/GlXZXihDSdcoVArcxQoFAq1
1BgFCoVCoaNAoVDoKFAoFDoKFAr1YSkkP9eINxUTO/5FtUOQ6ujoOFXe289XdZLQyM7BHI0ker81
B5B44JC7R4nngO8aAsgorf9/e+caG8d13fEjkfPaXZK7w13bdBpDItl+qL60ds2YlraPkeRYcKAE
BdqqQYpIKrqGG7cp4AaQ9CFRWqBW4wio4MSGVcMu6hhIkcJAFKeSI2qTekmkYVGkLWIXdcRH6JrL
WOTwvbszsyR7XzNzZ3aXlCLBkqzzN8Sd+zr3zHjn7J07c3+z/2fiZqTXsf2Pf7rCjL2nvnsaLFqe
/E8lXWnmiSUstCp7b4XeuxXtU52hD2ZlG9j/TV/qUX5uu1Z8uUl7+0zdkkz7+4VCoa59RCHxKIrF
4o8NmUfhPLDKHsom/75Pz/PKYFDCOBM+jGLvYPHMkoBNdGrlU3CcFbraUZaV2/dN9+LycFNXtoBR
LH7CDNsXVwMf7EodvF9ia0FPa277t5o174/CKIL9QqFQ1xwoJB4FXfMxEeVRrPtbA1oahtTwyYR5
aS1H5+IRMBbFs93rY6a5JNZ+LlxiH5XkLOQTFDkDRg48A6qqqkcgNlZaAy+pUAqFnVQT4Rlt/Hg1
bD+gBz70VRXoOMeqfG0cJv+emShUqweUEuVZaBnLf8I03SnS8n6hUKhrCxQSj4KM6yn0JeRR2Onw
Wax5r/P0eDgOyUg28vRKxhAv3mnfOeT5MIo0/02v0yuEMfbENRkI3KVAV8q9GHtTaRm6L3taN7kS
WnDfkB8c3S21D31wcgDL+3hkMsGkq8fXy6+ZPa8W9wIcV8pspdsf0gur+pKfljkbKBTqmgKFxKMA
+w/oaejzKChNYjmseOE3ngphFJwz0QxG8e5fHUwaZZZzjzfGsnazpaVscDLswkkVlC+VdtUi7cZN
ONQD9iGgTIp87NHQsH3gw9o7ERjFYfJvzpwdHDfzJPnsuDlPdmb9f0mcqE756QbOBgqF2lTyk5kK
u2TIsRNfPM2tsjXeVjB3wLf+8uzuV02Lgh/8kuinVbQ4FQLsnQ+flwu1Mjm77R46zCB/D5wHL+3l
/2tWMkE/aMAYcdhHyZPNSu2ZDzEXNYf9Yyb4P1poFXOrFbBG68uKSPuNUCjUtY8oJB4F2OwkbD7n
Z7609FRvcxgFBUZAdZgXajaYi5ci5V+hC8L72GWI+ZU0qayszhxfiVuhMAonYFIE3Y5I7avEBw6j
2BY6STZjq1UOM/iERztceb3dTwPOZaJQv3CgkHgUkHif/pV4FKFGHRv2Oc1hFMW9JSh1ieBQ2+nZ
XdH1qH+6moVchS8c//L9VwD0qqmtx61oOcgkAiaFHydWk2H70SzxwWU+tL0VVKnugJ3RG5+dvZAZ
gTpjT+xLeCLdfL9QKNTVBAqJRwHrbErC51FEZNGTN/lcLJPPUeQvvWLtvZTnefOnUvfUpyLVlI5D
6krHFbb90xFyUndk1L2X4j1MVNTaGGVSaE8sBeZXFuywveSDtidoN+OqzkzE0gmvYH4WxARJskuk
m+8XCoW6mjmK25NHYd+7rGxWbtYq8fTtwtlAoW7FQHGb8igy3krLspS3oSSuxNO3DWcDhboVAwUK
hUJtNUeBQqFQGChQKBQGChQKdZsFCvuDNHjbPD+FD3qhPgyBIpOC7JOq4QF4iQL5OOPfRMwmtI3Y
l9xqZi3M/EisxhbVW1YJ9MWrLrP8v9YNO0pVtfPqKl7jUWEvNrTZy5C8cLFMg+b0SLMNnIBG3cxA
IfEoOt84m+wKuA3eylz53z/6wrXYHRSLPW6Y3r72shvnQNfi0g2xEz8qnKXxMN38xo9a4zjORXEa
9YdwZIK6iYFC4lHU8/QlxT63IZ0wzIHvPwWQMzTN5MwI8AzGjEhoBvnaWlUtyR/qLiUUPUN+AC32
m96lqyXfvJdUaR1hw0vRdexgJzXKnCBlYvRCbGvV0G5a10z+q2xBVlcLrHfd50yQWslRVtZgRwwq
uF+2oSVGye+3qhgl2kpltjOanikxZ7gdvxzAKIN3AEo+K8Pa81hzTobHvJP8IjmpsD+rpIqjUjZU
fUg6Kgo/KpSlcZA/Tv4XwVNjkl+jhpYmDT7Pyrq6RFoZ6cMvLurmBQqJR6FmIasG3IY6fXHnwArA
ctJZoE83/XOZXKe8d4H80GU0x7iP5OTKSjeru3/OS1TI76b4dZy+FAyau1WX1iE2ksRGd/sMxVJk
Fpyv76BlM3Oi2np5oSu0uz6dXOWjgyKsXHQHaWLbtM+VuO8HzuyDrKzRDhf36z7D0YkfKwnP3k9t
u8y2XU44nyhT+9yOXw5Q+VW4awT2JgUrg+9NE05G2uiogOwXtE+fD/uDAzMqPypHbdd4LDgqG9OU
lQGcpXGOv05xzdEMsX4m9OtBvUwXwqxRLk/6Txb99Hcd/OKibl6gkHgUxrK1bATchnX/146MNwy6
tOJ+8ms3ZeYfB9DH4DL9fk+Z4/zbWzMYYUZowszn/W1nDGgdYsMmNg6Nm5PAmBNHXFpm+m8MnTRp
F77dSTO0VsvDEZoYM32uhDcABn/dcaMdLu6Xd5lZe6ZerdZC2/Om/dAEsy/siHKflfFnJ6s+KwOa
czLqY7O1iF/EZj7sj6TGDrGK5w2YD4/KJGNlQISl8emks9TFN0O/9DFzgj5aT/7HDDkn/DTsWsMv
LuqDVQsehZGcza5WfW6DzlZT2CZ42fpvOsUA+CDYD6SdYDyQj9H9a/WHWRUrrAh+gtQRNig7gmYC
Y074nIgAJCHZDfK9XD3vBHb81sNuKzthn+Jj9LfrUNwjZ/q9cTuivCkrYxNOhuRXtL/wGNk7Dp9t
clRiuA/NkY5AiNMoPboK1iV9BXEaqFtiRCHxKOqzMFsPbue1300LjpHLZJg9F0w5sNIRG2xqg3wc
Ztm/tU1dbt7VMGdB+DZ4SjAnBCcilG83MqW4cf4lsXk4bM3PmVZ2uF8jHFQxUJlJ7g1Scm/cjihv
ycpo4GSM2DG/ICf3B4E3H9n+jWZHZdsWs5LbmYGDdJX8tkTGT8e9R6E+0EAh8SiULJSUgNtgrGbB
6/gWiR8Xq91+7U54SyMVDeinw40d0MvvIK61X27nUSEuvR969cCG1kvaBMyJzj6I3vPz7YZhxiPR
a9dpv3POlVBGwTRYWSs73C/lLWbNMM3pjSa2fTuinNpnrIxSjJXRwMlo78/RPQr9glUwwv6IL32a
uHhjR6U0Gj0k7SFLQ89BTosfsmof7CiB93N2QZLPiTS81Y5fXNTNCxQSj2KxUngkGXAbrgytap/T
ycX/4j/2vObXXnry0TmAqW61RpETbYX6CZY9tNpDT1X1WENXE07BmwtsTHga/brPd6mUOXHiaCG6
8Nu3G+iZFCx29LwoUoIrMfU72qdT5LxMtbTD/Zr6uEatjVfVdIra1pwoJkPYEeVEBxkrY3+MldHA
yVioLJPAIfkFi3o27A9M1eNzqwsrx6hfEjuDH/HHgs2LK2ql4a0m84722nao83XyJyoiDT9B7g7q
Js5RXAePwip+4J7HORO3il/X0vtWLA2ilz9Xiae9g68iTgN18wLFdfAoFO+DdTvOmbhV/IoNGLac
c9yMpUGvgGrbtv/rQDy90Y0PXKFuZqBAoVCoreYoUCgUCgMFCoXCQIFCoW67QHGtAAmcoEOhbo9A
EfIo5hKFlO3zKCwu+qnSd4mKZV4GnQfNGKxcTZQjZs0Nyl5oqWiZ1ZhnyR8Wd6GQLIc5LZgMVe35
pvmkuabn/D05Q9duZpOs5E26z2w9VlkvGKUWDntRIkQKb0+i7txAIfEovqyfPb/T51FQUAKDJRSL
rnY0qD5YtcGuDLIKM+rRyOigUqfshZYavMq8UKT/U21SHy2YDF3JJ1q1d4xlf08GP05yKmzVpv00
3WdHI/v8y/pZ9UCL7u/+20hy/mM4/kHdsYFC4lE8fxnytYBHIWlBelSx2h88Cm3S/IDfQDkLlLzA
2RSUvwB2Qh+yfCYFLfPZDgltSAwSgrwWMielvgWTQfdgVA85EtaeXyO9GT5fImpvfsPfGiB9pjVF
2udxUuaNw0Sd+5JRNTMruBjM77mTLAx1ibTyL0iEQN2xgULiUWw32ZyB4FFIQ4W0tMzArMOa/2Ah
XQMR8BsoZ4GyFx5hbAqAtmnIqNMXyFb3gqsdZ2XdC5ztoJcv8J988l+74qmbLGPok8tUttLyybvg
ES3kSDDgw9+95/MlBD9CuJ4J93X+U101/ppBVw32GUxGpmN1ZxZqLudicL9TjAixtuinc7h8E3XH
BgqJR9Ge9e7bHfAowiv9e8RrPJned8FtFzMAv05OsZDfQDkLdMgh2BSXTTDGzadpBFHAfpaVHVI4
2+GyeSIw+Pg4jD0en1vgJEk6D+K9K+W8w5gMf+1BXQk5EkyfNH2+hOBH8PY9joSzO//A63yaof5O
sM/UUxEo5k3jIc7F4H7bHiNCTPlpeKeOXx3UnaQWPAqvY8OouOFDyGzVgr90QXxaRX350UuCr1Da
X5P4DYKbELIpmgMkRpwGgITEZIBoSTVD10WE0Armmt3j6LWQIyGDI2g3vA+QV13wrU7YzddL8H32
upe4wRAQESFCZCsVsEa90gASIVA4opB4FErNoSsptpiya+v+N38zvy7zGwRnQWJTENv0lByOACSc
IJ9rxN6kR+P1yI0OvizFVLpUiSMRGOLdiD4aVW1f+mGvtM/dk3yzAYEh/FujpLuVxIOBv0iEQN25
gULiURwo2ZSZ2b/5embFCcozisxvYJZGYU257E8RqL1wfBjgzz3IJFmZVmbzGmof8PlPmlfrh75a
y972rVel1Ftt3IUH2mSOhO8Y50sIfkSD7G4bFpzR2D6rO2FHNV6V++3+A7sgSWT9/fgVJEKg7thA
IfEoTuw/tvazgEcRlz9P8D+7z4m06l6W+Q2Us6DtgaGVHt/+pKu9SH6Fn04XaglWNtHP2A6TJzVR
heTZjurasckJSYtfkMYbP+GUl7H+MZkjIST4EoIf0aBX3iB/vvfD2D6rjuLNxKtyv9c+wwNM1d8P
F4kQqDt2juI6eBTxn+xmnIWrAkhcrW4Uk6Fhn2FLv0na65jGR65Qd2qguA4eRVwNnIVOB7YvKTfO
7xvGZMhsPt0Q95unN2KsbxTqTgoUKBQKtdUcBQqFQmGgQKFQGChQKNSHJVDYv2AZCoW6RQJFJgWe
oYZshjP+G8bZjCfHQhSMbICLeFIiUrB8SW+mmnf4xU2ciZZZQf8xlQqdTfMFL0NAJ1IMOsG9MFNQ
MhhLwyuoMUelOFWIQieq+PVAoRoDBeVRdDzn6gGbQfAo2LuxuIrFs/pq0OBtSqSociLFKf3ByEn3
dIsbiG9v4ky8LOg/qr1/tNS8PedlCOjEPIVOVJkXdmUK/uZ7rtYHkH7AVVsFgL4XIsmpDI5wUKjG
QMHYDEcYt8Ebh4v1kEeRSoe15qVXaVf7wRCnnTlPiRRKQKQgtqwuXSn5DArKiVBLDDuR1VX6Pi8r
rZMyLWOB4EfQMjupJWzWhtQQ/ZMhTtkgtjVu29rzJd42xeyOJlgLoZCXoZzLgNnGHoHoJcbO52G8
DrD+ezDLHzO3hjStauoq87BAvVhnA6d0p0ibWi9+P1CohkDBeRQcOWHCwEbIo7jyRHARYKelx48y
a3C3/yBGOklOvg73Il8Gxp5x3pgu7gXoVl2FLfl4b9FixIiVi+4gHZZsm4bjSpme5JwfQcsyC87X
d9A2M/RdfLx/5S7YpRLbDrfNoBOkbfe8qx4nff7AmcuE3oWLMPa5XZVJtsVf3gnQBrBmgiIi3YXy
kLk+fYlEiO72U2xtGG2b9pb89Osefj9QqIZAwXgUdk9lNmAzBDyKE+Liw7KOudIyqysueIqYHrh/
gy6+Lu3iyzUZ52HSzO8BcMZgnGZOmEaeX8jk4QjtYMyEZ8fZM46CH0FHDwoccWkbls/7/+5JcFTQ
AtvA2zoKzD8rt43zMowHDB7fPD7q6X0DYA8EMywnzPzguJknPh2aoL3ZlKKR+cy7fhp2YaBAobga
eRRQTTsBmyHgM5hHvypYDyKDf2grKUfkZ5cdSqTY1jHr2xJIB4FvCFNerp53NsFUlLwo9sG+t6ZT
2oW7ndtuhE4Mu5JXwdbGF77Gl2RwxkVr6AQtt4rZ1SpYP3rogiLSfjsUCtXAoyA/xHzTPizfr7Sf
zzVr3t4eDPVnOZHCWJFtUQ3HKRNdG+dfEpuHedlIBFPhBfm8ndlGLyiU1Z8bkfnS4RA60ZQik6l9
1dgpvKf/MvQ6pM0Dr62hKuvtm/RqafU/uv003q1FoZoFCspm0HOQa+NshhciPIp3m75NV9WDGYu0
yogU31kLbAnp/dCrh6e3B/XZXadFqrMXMiMBP4KUkUucl8lWZx/QoY7oX73/WW57SO5b52wL0bZB
nmfAfJ0Nktr7yYDno1N0dNHG9y8qjeztMOxl+QuuJ9JgIHQChWoMFJTN0LGsrv4f2XyYsRkkHoWp
y818XETb7rJIF9wFgNQ/PfrKUmBLaMIpeHNB6pkULHb0vOjPfXgF87MBP0JJwXyX+gSxcOIovS/i
9//+yCepbfWVyG3ROc62oG2b3S7NnCd/LrArq2/XAX73Yww6cen31VrDjduJurb9MBiXWeJiWqTh
7m/j9wOFapijuHE8iqviPPgRqDWm4jr6jzpz75sDW1TJuKvx9I3qHYX6cAWKG8ij2JLz4PfgbSiJ
Ky1Lr6P/iKpnP79Z8Ya+riwq8fSZgoHfDxSqMVCgUCjUVnMUKBQKhYEChUJhoEChUBgoUCgUBgoU
CoWBAoVCYaBAoVAYKFAoFAYKFAqFwkCBQqEwUKBQKAwUKBQKAwUKhbrF9f95j4LQQ74WvAAAAABJ
RU5ErkJggg==
</FILE>
</FIGURE>
<FIGURE FILENAME="Funnel plot.png" FILE_TYPE="PNG" ID="FIG-02" MODIFIED="2015-07-16 16:25:24 +0200" MODIFIED_BY="[Empty name]" NO="2" REF_ID="CMP-001.01" SETTINGS="SHOW_STUDY_NAMES:NO;DISTINGUISH_SUBGROUPS:NO;SHOW_EFFECT_ESTIMATE:YES;SHOW_AUTOGENERATED_NUM_FOR_STUDY_NAMES:NO;SHOW_CI_LINES:NO;" SHORT_VERSION_FIGURE="YES" TYPE="FUNNEL_PLOT">
<CAPTION>
<P>Funnel plot of comparison: 1 Survival, outcome: 1.1 Survival (Overall).</P>
</CAPTION>
<FILE>iVBORw0KGgoAAAANSUhEUgAAAlgAAAGQCAMAAABF6+6qAAADAFBMVEUAAADAAAAAwAAAAMDg4ADA
AMAAwMD/gADAwMD/gICA/4CAgP/g4OBAAAAAQAAAAECAgID///8AAAALCwsWFhYhISEsLCw3NzdC
QkJNTU1YWFhjY2Nubm55eXmEhISPj4+ampqlpaWwsLC7u7vGxsbR0dHc3Nzn5+cAAAAAADMAAGYA
AJkAAMwAAP8AMwAAMzMAM2YAM5kAM8wAM/8AZgAAZjMAZmYAZpkAZswAZv8AmQAAmTMAmWYAmZkA
mcwAmf8AzAAAzDMAzGYAzJkAzMwAzP8A/wAA/zMA/2YA/5kA/8wA//8zAAAzADMzAGYzAJkzAMwz
AP8zMwAzMzMzM2YzM5kzM8wzM/8zZgAzZjMzZmYzZpkzZswzZv8zmQAzmTMzmWYzmZkzmcwzmf8z
zAAzzDMzzGYzzJkzzMwzzP8z/wAz/zMz/2Yz/5kz/8wz//9mAABmADNmAGZmAJlmAMxmAP9mMwBm
MzNmM2ZmM5lmM8xmM/9mZgBmZjNmZmZmZplmZsxmZv9mmQBmmTNmmWZmmZlmmcxmmf9mzABmzDNm
zGZmzJlmzMxmzP9m/wBm/zNm/2Zm/5lm/8xm//+ZAACZADOZAGaZAJmZAMyZAP+ZMwCZMzOZM2aZ
M5mZM8yZM/+ZZgCZZjOZZmaZZpmZZsyZZv+ZmQCZmTOZmWaZmZmZmcyZmf+ZzACZzDOZzGaZzJmZ
zMyZzP+Z/wCZ/zOZ/2aZ/5mZ/8yZ///MAADMADPMAGbMAJnMAMzMAP/MMwDMMzPMM2bMM5nMM8zM
M//MZgDMZjPMZmbMZpnMZszMZv/MmQDMmTPMmWbMmZnMmczMmf/MzADMzDPMzGbMzJnMzMzMzP/M
/wDM/zPM/2bM/5nM/8zM////AAD/ADP/AGb/AJn/AMz/AP//MwD/MzP/M2b/M5n/M8z/M///ZgD/
ZjP/Zmb/Zpn/Zsz/Zv//mQD/mTP/mWb/mZn/mcz/mf//zAD/zDP/zGb/zJn/zMz/zP///wD//zP/
/2b//5n//8z///9BjlLGAAAOlUlEQVR42u2dbWxbVx2Hr9/jxHFymqRoAwJSi6oIpmraytZtTGOb
ENX6ZdKExIcJGBPaBxAMTZoEEnyZBK2GEJoQrHvp1k3h04Y6BQrbpA42YKrYBmWoaolK0Zp1i52c
vNpO7czce8+1fe3Yjr34ZInP82j29b2+5/jm+vE5//uzCwFhAXSeIKcAEAsQC8wm3OqO0r4JtXAf
WFJIsWYfb5tsWrl5+5R7Km8tNyt3BN0ulhTenaiyo4a2ZFirYPmxwCxjRqzGA5moP8S4z0jli9rL
HePkWvu8PdUQKNvUE7pALFE7nbkLNYfJOkOcFOWn19+zMomqRwxZRoglZKm0ajDlCVmpxWp3EVXL
qj0FA5ThI1ZtjdW8cqoYJoXPtto9/WU8mFu8t1V8qXqpXPTXd6s8SfJOdBkdy7Fk802y5T3bZKYY
kjcO1Gyc/VZQyp422uWLN8qQWptNhGV4oE4Lb58W+oZGYkkp14wtNkI95TzpFUpCbRVyzYimNkm3
K9/TNXsKWdkkSx1aozFLjrY2Ro5c3fvKyr25+Kx/43jgycSJT+VD43nbnmBIjsbCcjSRCPmEsdsN
HHvnQjDpru2IzU1Y6Qsxu5dTO1cX/7OY65ld80rx+NnEK9kDXt+l50/ZHo4m2zvpvjb5B8Iy9EAX
ihWK153G4nFZ80Tcxlu4D3Jxy1tXzzobvG2W94y98PZ2H1ulPSv7+Pb07vNJke/JFjPF+ws7pg+5
I8iVL8/sKa5URiP/er7wwdLRh4+nfvpozjdefeaTuZXnVt79wclQrC8U/fr5ueI9rx1evvbZY689
EVWd2u3kvmcu5l/9n7NhcH7/zMDQF2ZSR6Yf3NO/FHkskgv9KlczXq32LWdCR1N3XXHZ7fuJvNr8
dGguf380orptjfyxoN0m4rzypUf+nrz82rdj7x/qNrEColF9tN6A4d+hHMuv0yg/lEkNJ+abfJZv
SMzZt/8ODZxPxPudbvM9sZns7kxgaofXRdV6Mp91tw7kKuZZ0aJ602Pvffolu7/xA5+Yi/ct92bs
/k7tT0rVbmrEeTSQW/3D7a9+zto7P2+NHxhO77q8qjpMXq4Rqxh3N0RXv3nEWfbkV0vH6xyUOtYW
x6tKm/yueedkzI4MzBoxYtkjj3trSrzecNa8yaVHrGT6x+Emn8/fBBedWzyZi4T6cwX7nP9tfjFy
KDt96LZjajSqXi8kM+7mCw8XfQ70KctiiwGnvz/23v2P/kxk2envseRX3lDtBk8uuu36nimM3yJz
S5b13I5952L5+YjbdumGd6qP7KZjR92+f37oA2e5ePM7peN1zqJ7rC3iaxPMLzkPDyWzq0YV77JE
Z14rf10imx6KX1o53nCX3Iy6RfPqZo2+NecWQb0/UTvUrKcvqc2xtL8u/7Varnj9xV+wotN9qr/I
C167n72o2s1MW+9NFNXKhFVI/Uu1XZyoObKJ61Xf8yl3mZ0oH687kOVbPw2+NpEXvYcFyyixhI26
60y0kVJSJO5ruEsqq25n0+pWfhdir1S/K976wdc9h0Z8nQx5/ae9/s6fsc5al1R/58547f4ZU+0W
x5yla815ayg9cpVq2z9cc2TDV6jlYfVK/64cr8PZdOunwdfmg+vbb25a3NACpc9npPHnc8SeTPfa
t8lhdVvzztWsv32bKk72RHydxJZf9XpT/e0atiat11V/njBv3zbyZdWu3zZtOP2smtxnxvoG1NgT
jtUcWWLhlLO4MhNyV2/fWT5eh8nh1k/D3kqbgPe52DNmxlWhv8Zat9ZqI3I6pt6Uiw827DMRmT5c
tK/JjvTmLedm9f9IKfPQl1TNU7O+0nNyvv/i9x4uLoUqnRRu+Y5ITh0cj9385i+d/jL3vHFk8OnU
Lqc/ESiodteeX1502j3+fGxo3+yTH7vww4cSX5wrLMWCiT8ffigYmzpcfWQrPY/2O/tc86Z4+vGD
4/n3D5eO11m6x9oizt/ntUmuvuSWm8vFfLeJVfeq0P8Tgw5+FRx6/BvqYx56r+E+vclMNJOUq4O/
3xcdtMuZ5MqSa1Ixsayu1mrWraP3FdJjC/ORaj+z9oA2MvnZXN/lwaXixTG7v2w2kPzj1UOZv37e
a3dv2hqbf/GmWDppRd+3rw/ty7O972Yjlsjm08OxvtTawiAjzgxH/3Sr0/fO/tnK8Z6b3BfNRFo/
D3ab2NlJ9+/ry93/1Lk9X/tFO823s1gNUoUNMpC7pDKCQqZJXZe9ZmIoeN3EcM+kW9X0rhR2nu0X
K6VTX7velB13PZka2q/6i9x9NDUSWag0e/lgvrj/Ldeg5FVOLT4UXWz//XWOt3SsLbe5fqHUZsdy
IT0Sne86rzZVLKsv+/2nzq3syWTbOY/2+29fSvamGq0DYnXv5xPWRACb+mp2YSIKha3l1UISC7Z5
3LA1GUMCxNLBGSRALEAsQCyzoXZHLEAsQCzDWUACxNIBORZiaYEcC7EAsQCxDIccC7EAsQCxDIcc
C7G0QI6FWFogx0IsQCxALMMhx0IsQCxALMMhx0IsLZBjIZYWyLEQCxALEMtwyLEQCxALEMtwyLEQ
SwvkWIilBXIsxALEAsQyHHIsxALEAsQyHHIsxNICORZiaYEcC7EAsQCxDIccC7EAsQCxDIccC7G0
QI6FWFogx0IsQCxALMMhx0Is2GZineY8gAaxnj9u8hkgx9Il1ulbd5t8BsixNIl1+rh1wOQzQI6l
R6zTo7utE5wH6LRYJ+3xapLzAJ0W67t/OWEZXWORY2mqse5Iml1jgRYCwrJ+t/DVxjtIwUmCDzNi
WdYd0yafAXIsbSNWU7p+xPr4FBZoGrHMhhwLsQCxALEMhxwLsQCxALEMhxwLsbTA77EQSwvkWIgF
24dw9aq0b8Jd8N0zdFAs5ZPz/aAxv2ogx9qEqZDfyIC2qRC3oPNiVc+B0ld2dS0LzIX6xRJrC66u
nx3H+D2W/hrLRMixNqN454SAlqlQFe+CGh46XrxblllWUbtTYwFiAWIZDr/HQiwt8HssxNICORZi
AWIBYhkOORZiAWIBYhkOORZiaYEcC7G0QI6FWIBYgFiGQ46FWIBYgFiGQ46FWFogx0IsLZBjIRYg
FiCW4ZBjIRYgFiCW4ZBjIZYWyLEQSwvkWIgFiAWIZTjkWIgFiAWIZTjkWIilBXIsxNICORZiAWIB
YhkOORZiAWIBYhkOORZiaYEcC7G0QI6FWIBYgFiGQ46FWIBYgFiGQ46FWFogx0IsLZBjIRYgFiCW
4ZBjIRYgFiCW4ZBjIZYWyLEQSwvkWIgFiAWIZTjkWIgFiAWIZTjkWIilBXIsxNICORZiAWIBYhkO
ORZiAWIBYhkOORZiaYEcC7G0QI6FWLB9CJceSOHeW5aoLAA2KpYs22XfvIUZkGPpnAolAxToEAuv
QFONVQ9Zuutm7xaYCzddLGHCJDk2hQX6pkKDIcdCLNiuU6FQAZYgx4INElhPIIIIYCoExALE6m74
PRZiaYHfYyGWFsixEAsQCxDLcPgOGrEAsQCxDIccC7G0QI6FWFogx0IsQCxALMMhx0IsQCxALMMh
x0IsLZBjIZYWyLEQCxALEMtwyLEQCxALEMtwyLEQSwvkWIilBXIsxALEAsQyHHIsxALEAsQyHHIs
xNICORZiaYEcC7EAsQCxDIccC7EAsQCxDIccC7G0QI6FWFogx0IsQCxALMMhx0IsQCxALMMhx0Is
LZBjIZYWyLEQCxALEMtwyLEQCxALEMtwyLEQSwvkWIilBXIsxALEAsQyHHIsxALEAsQyHHIsxNIC
ORZiaYEcC7EAsQCxDIccC7EAsQCxDIccC7G0QI6FWFogx0Is2D6ESw+kcO/tm3AXgnMDHRBLektR
kkyaYhY5ls6p0NNIMk5BR0csURm4cAs6WWOVBfONWtJXdnUtC8yF+sUSazTr/tlxbAoL9NVYBkOO
tQliSU4IaJkKVfEuqOFhgwTWE4gEAqixALEAsbobfo+FWFrg91iIpQVyLMQCxALEMhy+g0YsQCxA
LMMhx0IsLZBjIZYWyLEQCxALEMtwyLEQCxALEMtwyLEQSwvkWIilBXIsxALEAsQyHHIsxALEAsQy
HHIsxNICORZiaYEcC7EAsQCxDIccC7EAsQCxDIccC7G0QI6FWFogx0IsQCxALMMhx0IsQCxALMMh
x9InVs7kM0COpU2snNFikWPpEiuXO8F5gI6LZY9Xk5wH6LRYzni12+QzQI6lhUD8twcsa7DxDvwf
YcKHGrF67jxhUWNB52usnjvNrrHIsXRdFfb0GF1jkWPpqbGcEirXY3CNtUD1rmnEsscszgPoEAsA
sToNMyFiAWIBYhkOORZiaYEcC7G0wO+xEAsQCxDLcMixEAsQCxDLcMixEEsL5FiIpQXjcyzpu19n
H5eqrQ2bhflsQcu4P/qs+umnQCxoZewSagwS6rEtkXQeigZ7uk97uyJWDeRYZVtck9w773Hpoay/
pxSVFcSC+gVU9bAjqpZC+vYUTSZAxILayqlimDv8yAZ7SrF+qY9YDvwrnaoJruSVaORWeZIkbmgO
OVadWbHmsWy+JyNWPc4wYpUHI+c/6V7lqce+zVVDVmmTO7iJuleFgfXqMP7BKnwYSlOhl6hWL9Yf
Lrfc+N2VL7gdz3jYH0zULMyAAUvniMX/CBbomQoBOkq4WZUu68+nFFkUWXWuKduIG8T2uE7c9APa
7Bfcjmc8aEysAB9N3IBXoKHGUnFrKUStn6UCtE4AgUDvVeE6FwGi6lFl8ZEObb6RdTPn8s1/rS0y
hax598XGxKok8bXR/Ef71/q+IZCbe3o3+bW2yFch7Xw/E9wun9ytNoaYGDS0czDhjX6exLb7k3mt
rVNjNfm7ySmMouW3O2jm5wl0w5fQoKXm21jxzpnGqwa0FpDKcjnVRpKxORfjwvfPSrr3unBrXCWV
/llhK+8+yTtQYwFiAWIBIBYgFiAWAGIBYgFiASAWIBYgFgBiAWIBYgEgFmxh/g+pW2mF1SXVqAAA
AABJRU5ErkJggg==
</FILE>
</FIGURE>
</FIGURES>
<FEEDBACK/>
<APPENDICES/>
<EXTENSIONS/>
</COCHRANE_REVIEW>
